# Supplementary material for: 3-(9H-Carbazol-9-yl)-2H-chromen-2-one
Source: Acta Crystallogr Sect E Struct Rep Online. 2011 Aug 27;67(Pt 9):o2494. doi: 10.1107/S1600536811034660 (PMC3200909; doi:10.1107/S1600536811034660)
Supplement: Supplementary file 2 [file e-67-o2494-Isup2.hkl]

# 
# h,k,l, Fc-squared, Fo-squared, sigma(Fo-squared) and status flag 
# 
data_I
_shelx_title ' jpl119 in P 21/c' 
_shelx_refln_list_code          4 
_shelx_F_calc_maximum      199.97 
_exptl_crystal_F_000       648.00 
_reflns_d_resolution_high  0.8207 
 
loop_ 
 _symmetry_equiv_pos_as_xyz 
 'x, y, z' 
 '-x, y+1/2, -z+1/2' 
 '-x, -y, -z' 
 'x, -y-1/2, z-1/2' 
 
_cell_length_a     8.9451 
_cell_length_b    11.5412 
_cell_length_c    15.0477 
_cell_angle_alpha  90.000 
_cell_angle_beta  105.871 
_cell_angle_gamma  90.000 
 
_shelx_F_squared_multiplier     1.000 
 
loop_ 
 _refln_index_h 
 _refln_index_k 
 _refln_index_l 
 _refln_F_squared_calc 
 _refln_F_squared_meas 
 _refln_F_squared_sigma 
 _refln_observed_status 
   1   0   0     8420.29     9121.83     94.03 o 
   2   0   0     7940.41     8620.20     91.91 o 
   3   0   0       23.54       24.78      2.36 o 
   4   0   0       73.53       85.66      4.49 o 
   5   0   0      707.83      889.92     20.05 o 
   6   0   0      157.05      155.74      7.60 o 
   7   0   0      342.66      330.25     12.11 o 
   8   0   0       10.89        6.42      3.56 o 
   9   0   0        0.39        1.52      3.60 o 
  10   0   0      108.31      112.19      5.83 o 
   1   1   0      926.25      873.23     11.83 o 
   2   1   0     6763.50     7296.75     79.06 o 
   3   1   0       39.61       33.00      2.73 o 
   4   1   0      233.68      273.60      7.81 o 
   5   1   0       67.80       73.30      4.92 o 
   6   1   0       80.51       90.82      6.00 o 
   7   1   0       14.95       16.46      4.09 o 
   8   1   0        8.68        9.81      3.85 o 
   9   1   0       67.34       72.54      5.90 o 
  10   1   0        9.13       11.26      2.47 o 
   0   2   0    10884.75     9200.24     96.24 o 
   1   2   0     8115.52     7814.42     83.25 o 
   2   2   0     1112.77     1220.32     18.37 o 
   3   2   0      108.31      116.80      4.54 o 
   4   2   0      887.18     1001.56     19.99 o 
   5   2   0      937.61     1066.66     22.80 o 
   6   2   0      140.91      175.19      8.15 o 
   7   2   0       68.70       62.48      5.71 o 
   8   2   0       31.06       36.17      4.90 o 
   9   2   0      135.59      138.58      7.59 o 
  10   2   0        5.40        7.03      2.76 o 
   1   3   0     1522.90     1549.75     21.72 o 
   2   3   0       56.21       55.74      3.20 o 
   3   3   0      354.42      360.21     10.35 o 
   4   3   0       70.55       61.93      4.29 o 
   5   3   0      816.43      914.22     21.48 o 
   6   3   0        0.27       -0.49      3.55 o 
   7   3   0       95.28      108.46      7.27 o 
   8   3   0       92.13       87.36      6.71 o 
   9   3   0       13.84       14.47      3.59 o 
  10   3   0        6.19        3.32      3.54 o 
   0   4   0     4199.02     3764.47     46.01 o 
   1   4   0     1906.43     1888.48     27.04 o 
   2   4   0       24.02       18.46      2.39 o 
   3   4   0       33.33       43.52      3.69 o 
   4   4   0        5.23        3.29      2.33 o 
   5   4   0       68.20       78.43      5.60 o 
   6   4   0        1.43       -0.51      3.95 o 
   7   4   0       39.87       38.45      4.90 o 
   8   4   0      123.97      110.12      7.37 o 
   9   4   0       62.57       64.57      5.61 o 
  10   4   0       33.85       31.68      3.40 o 
   1   5   0     1198.44     1263.57     22.10 o 
   2   5   0      912.29     1024.92     20.23 o 
   3   5   0       15.96       16.28      3.00 o 
   4   5   0       79.99       95.24      5.61 o 
   5   5   0        9.82        9.80      3.31 o 
   6   5   0      180.52      180.35      9.12 o 
   7   5   0        1.89       11.01      3.34 o 
   8   5   0      182.05      179.77      8.71 o 
   9   5   0       37.27       43.38      4.10 o 
   0   6   0      238.48      263.97      8.06 o 
   1   6   0      289.64      343.00      9.42 o 
   2   6   0       20.94       24.67      3.39 o 
   3   6   0       25.52       31.67      3.92 o 
   4   6   0        8.67        3.32      3.21 o 
   5   6   0      622.41      652.34     20.04 o 
   6   6   0      709.75      688.33     21.70 o 
   7   6   0       35.75       25.48      4.35 o 
   8   6   0       17.65       25.05      3.47 o 
   9   6   0        0.28       -1.37      2.56 o 
   1   7   0      947.95     1117.85     23.82 o 
   2   7   0       33.98       36.09      4.11 o 
   3   7   0      304.52      307.67     10.49 o 
   4   7   0     1347.49     1314.84     29.42 o 
   5   7   0       15.74       15.82      4.61 o 
   6   7   0       47.04       47.93      5.54 o 
   7   7   0       31.35       37.46      4.43 o 
   8   7   0       63.34       64.17      5.23 o 
   9   7   0        7.70        7.19      2.40 o 
   0   8   0        3.21       -1.80      4.18 o 
   1   8   0       85.81       94.41      6.04 o 
   2   8   0      164.06      193.40      8.77 o 
   3   8   0        7.37        4.12      3.57 o 
   4   8   0      374.30      364.31     12.86 o 
   5   8   0      270.97      303.22     11.80 o 
   6   8   0        5.84       -1.67      5.52 o 
   7   8   0       39.53       44.24      4.82 o 
   8   8   0        4.14        3.57      2.88 o 
   1   9   0      267.58      310.80     11.30 o 
   2   9   0       40.58       37.75      4.80 o 
   3   9   0       24.35       23.85      4.54 o 
   4   9   0      524.49      560.23     16.08 o 
   5   9   0      318.86      306.60     11.57 o 
   6   9   0        1.01       -2.03      4.19 o 
   7   9   0        0.57        4.89      2.31 o 
   8   9   0       43.18       50.68      4.18 o 
   0  10   0      346.37      339.59     12.53 o 
   1  10   0       83.40       75.06      6.39 o 
   2  10   0      171.12      199.67      9.77 o 
   3  10   0        8.17        5.14      5.68 o 
   4  10   0       24.78       24.06      4.88 o 
   5  10   0        1.97        1.53      3.65 o 
   6  10   0       10.80       11.44      3.26 o 
   7  10   0      112.96      127.75      6.11 o 
   1  11   0       79.14       81.75      6.59 o 
   2  11   0       20.49       17.44      4.05 o 
   3  11   0        2.10       -3.75      5.05 o 
   4  11   0        5.79        3.29      3.57 o 
   5  11   0       11.06       14.09      3.68 o 
   6  11   0      182.29      201.38      7.81 o 
   0  12   0      290.20      289.85     11.13 o 
   1  12   0       39.35       46.71      5.26 o 
   2  12   0        7.20        5.52      3.36 o 
   3  12   0        6.18        1.20      3.57 o 
   4  12   0        4.01       -0.39      3.90 o 
   5  12   0        2.81        3.32      3.68 o 
   1  13   0        7.80       10.35      3.28 o 
   2  13   0      134.75      169.89      7.42 o 
   3  13   0        2.86        3.44      2.96 o 
   0  14   0        0.19       -4.31      4.31 o 
 -10   1   1        8.51        5.94      2.97 o 
  -9   1   1       14.98       17.55      3.73 o 
  -8   1   1       22.29       24.52      5.14 o 
  -7   1   1       29.86       37.90      4.80 o 
  -6   1   1        0.06       -4.09      4.09 o 
  -5   1   1       81.78       89.05      5.01 o 
  -4   1   1       47.31       40.47      3.40 o 
  -3   1   1      112.82      124.65      4.44 o 
  -2   1   1      526.37      536.68      9.98 o 
  -1   1   1      189.79      194.01      4.38 o 
   0   1   1      258.10      157.09      3.51 o 
   1   1   1     4579.30     4522.03     49.40 o 
   2   1   1     3139.03     3243.08     38.95 o 
   3   1   1       14.34       16.96      2.54 o 
   4   1   1       33.13       38.55      3.58 o 
   5   1   1       20.64       18.94      3.47 o 
   6   1   1      108.14      108.51      6.58 o 
   7   1   1       68.27       75.68      6.55 o 
   8   1   1        3.83       -1.13      4.52 o 
   9   1   1        4.08        5.14      3.31 o 
  10   1   1       25.05       31.56      3.44 o 
 -10   2   1      215.13      226.31      8.33 o 
  -9   2   1       75.73       88.58      6.39 o 
  -8   2   1        8.99        8.28      3.28 o 
  -7   2   1       22.65       23.12      3.98 o 
  -6   2   1      265.74      298.04     10.35 o 
  -5   2   1      503.06      611.78     16.40 o 
  -4   2   1       96.14       98.23      4.76 o 
  -3   2   1      849.86      964.62     17.13 o 
  -2   2   1        5.60        4.85      1.65 o 
  -1   2   1      266.96      287.69      6.53 o 
   0   2   1        0.02       -0.28      1.70 o 
   1   2   1       40.76       35.37      2.54 o 
   2   2   1    15345.50    15791.41    165.94 o 
   3   2   1      131.18      143.82      5.22 o 
   4   2   1      515.48      627.22     15.46 o 
   5   2   1      517.06      566.49     16.50 o 
   6   2   1        0.63       -0.97      3.31 o 
   7   2   1      150.78      154.99      8.36 o 
   8   2   1        3.91        7.13      3.69 o 
   9   2   1       71.08       70.26      5.33 o 
  10   2   1      133.54      136.41      6.09 o 
 -10   3   1       27.23       28.25      3.67 o 
  -9   3   1        7.02        8.76      3.33 o 
  -8   3   1       23.06       29.16      4.40 o 
  -7   3   1       68.57       82.44      6.46 o 
  -6   3   1       11.72       14.52      3.52 o 
  -5   3   1      550.89      617.24     17.09 o 
  -4   3   1      764.05      877.04     18.75 o 
  -3   3   1     1037.01     1130.25     19.96 o 
  -2   3   1      656.61      710.32     13.57 o 
  -1   3   1       40.38       52.69      2.79 o 
   0   3   1       96.90       72.34      3.26 o 
   1   3   1      434.58      459.04      9.87 o 
   2   3   1      112.31      100.74      4.18 o 
   3   3   1      987.68     1099.56     20.31 o 
   4   3   1      282.41      350.94      9.73 o 
   5   3   1      130.99      142.10      6.82 o 
   6   3   1       79.69       83.38      6.20 o 
   7   3   1       17.62       14.32      4.56 o 
   8   3   1       85.27       87.57      6.49 o 
   9   3   1       28.68       33.81      4.34 o 
  10   3   1       69.11       70.17      4.53 o 
 -10   4   1       88.66       91.40      5.08 o 
  -9   4   1      172.56      179.06      8.10 o 
  -8   4   1       89.86       89.91      6.47 o 
  -7   4   1        0.33        0.56      3.89 o 
  -6   4   1      418.82      434.95     13.08 o 
  -5   4   1      368.13      389.27     11.52 o 
  -4   4   1      211.76      256.93      8.44 o 
  -3   4   1      357.53      378.66     11.27 o 
  -2   4   1      226.17      259.62      7.01 o 
  -1   4   1       95.75       98.27      3.98 o 
   0   4   1     3119.92     3074.02     39.16 o 
   1   4   1       48.84       40.31      2.90 o 
   2   4   1       95.53       97.84      4.62 o 
   3   4   1       69.13       75.13      4.48 o 
   4   4   1        0.33       -1.86      3.29 o 
   5   4   1        9.65       13.88      3.36 o 
   6   4   1      157.03      191.44      9.08 o 
   7   4   1      200.91      210.66      9.84 o 
   8   4   1        6.91        2.70      5.08 o 
   9   4   1       95.42       77.72      5.85 o 
  -9   5   1        5.45        5.28      2.82 o 
  -8   5   1       11.54        9.20      4.01 o 
  -7   5   1       17.24       16.50      3.83 o 
  -6   5   1      654.40      707.65     21.01 o 
  -5   5   1      259.55      288.23     10.35 o 
  -4   5   1        0.81       -1.16      3.21 o 
  -3   5   1       56.47       71.33      4.39 o 
  -2   5   1      197.54      212.57      6.99 o 
  -1   5   1      461.45      484.32     12.38 o 
   0   5   1      428.89      460.83     11.89 o 
   1   5   1      249.62      281.54      7.90 o 
   2   5   1       33.13       38.88      3.60 o 
   3   5   1      586.94      663.68     16.87 o 
   4   5   1       24.44       23.88      3.15 o 
   5   5   1       29.06       28.46      4.13 o 
   6   5   1        8.29        9.58      3.65 o 
   7   5   1      156.92      153.23      8.48 o 
   8   5   1      122.94      130.72      7.62 o 
   9   5   1        2.54        1.86      3.25 o 
  -9   6   1       13.35       13.01      3.01 o 
  -8   6   1        9.07       11.56      3.32 o 
  -7   6   1        1.99        4.83      3.31 o 
  -6   6   1      169.71      166.53      8.85 o 
  -5   6   1      726.86      833.86     22.38 o 
  -4   6   1       47.75       57.88      4.45 o 
  -3   6   1      212.47      231.90      8.35 o 
  -2   6   1        0.79        2.71      2.14 o 
  -1   6   1      678.65      781.39     17.72 o 
   0   6   1     1606.14     1916.57     31.27 o 
   1   6   1     1320.97     1535.54     27.23 o 
   2   6   1      289.40      296.44      9.19 o 
   3   6   1       37.75       31.41      3.84 o 
   4   6   1       69.78       71.36      5.56 o 
   5   6   1      174.25      161.28      8.71 o 
   6   6   1       95.55      108.96      7.09 o 
   7   6   1      300.11      305.98     11.59 o 
   8   6   1        0.03       -0.94      3.92 o 
   9   6   1        2.61        1.24      2.49 o 
  -9   7   1        1.71       -1.75      3.35 o 
  -8   7   1       53.46       51.97      4.90 o 
  -7   7   1       11.37       11.06      3.73 o 
  -6   7   1      590.41      555.21     15.85 o 
  -5   7   1       33.80       32.25      5.20 o 
  -4   7   1      502.92      488.39     14.04 o 
  -3   7   1      119.94      135.96      6.94 o 
  -2   7   1       52.40       52.18      4.37 o 
  -1   7   1      253.66      322.57      9.85 o 
   0   7   1       30.63       38.69      4.02 o 
   1   7   1      246.34      307.49      9.92 o 
   2   7   1      221.13      262.50      9.36 o 
   3   7   1       93.26      107.12      6.48 o 
   4   7   1      497.66      488.69     14.41 o 
   5   7   1        7.49        2.62      3.32 o 
   6   7   1       32.64       36.14      4.66 o 
   7   7   1      198.90      203.90      9.44 o 
   8   7   1        1.43       -2.45      3.73 o 
  -8   8   1       25.72       20.49      3.63 o 
  -7   8   1       37.96       35.79      4.68 o 
  -6   8   1       25.93       29.67      4.88 o 
  -5   8   1        0.00        2.24      3.54 o 
  -4   8   1        0.37       -5.35      5.46 o 
  -3   8   1       21.31       28.07      4.34 o 
  -2   8   1       24.85       27.58      4.40 o 
  -1   8   1        1.66       -2.25      3.52 o 
   0   8   1       10.50       21.82      3.49 o 
   1   8   1      559.29      648.79     18.99 o 
   2   8   1       43.17       56.16      4.68 o 
   3   8   1        2.28       -1.75      3.55 o 
   4   8   1      236.75      248.96     10.66 o 
   5   8   1      247.66      257.76     10.99 o 
   6   8   1       15.74       18.99      3.55 o 
   7   8   1        5.69        4.19      4.64 o 
   8   8   1        1.64       -2.30      3.49 o 
  -8   9   1       28.89       28.66      3.32 o 
  -7   9   1        4.06        2.50      3.22 o 
  -6   9   1        2.37        7.45      3.17 o 
  -5   9   1        3.77        3.68      3.33 o 
  -4   9   1      174.06      195.51      9.57 o 
  -3   9   1       22.47       28.34      4.96 o 
  -2   9   1       59.75       61.75      5.82 o 
  -1   9   1        2.45        3.76      3.73 o 
   0   9   1       14.75       21.54      3.84 o 
   1   9   1      131.17      141.33      7.84 o 
   2   9   1        0.64        1.64      3.66 o 
   3   9   1     1203.78     1370.07     31.56 o 
   4   9   1      227.46      229.50     10.34 o 
   5   9   1       21.21       29.97      4.31 o 
   6   9   1       14.30        2.97      4.84 o 
   7   9   1        1.80       -1.54      3.81 o 
  -7  10   1        0.00       -2.23      2.90 o 
  -6  10   1       38.50       45.23      4.71 o 
  -5  10   1       21.03       25.69      4.28 o 
  -4  10   1        1.06        0.00      3.78 o 
  -3  10   1       38.27       51.37      5.72 o 
  -2  10   1        7.47       15.61      3.87 o 
  -1  10   1        1.32        4.98      5.34 o 
   0  10   1       45.56       57.30      5.60 o 
   1  10   1      113.95      129.92      7.99 o 
   2  10   1        0.12       -5.40      5.40 o 
   3  10   1       92.03       92.37      7.00 o 
   4  10   1       12.47       12.47      4.18 o 
   5  10   1       27.19       30.28      4.41 o 
   6  10   1        8.63        3.69      4.19 o 
   7  10   1       40.83       43.58      3.77 o 
  -6  11   1        5.12        5.68      2.70 o 
  -5  11   1       18.48       14.40      3.49 o 
  -4  11   1        4.10        1.95      4.25 o 
  -3  11   1       50.33       48.00      5.37 o 
  -2  11   1      179.62      193.65      9.60 o 
  -1  11   1        0.02        3.67      3.08 o 
   0  11   1       19.43       16.63      5.10 o 
   1  11   1       61.83       74.81      6.50 o 
   2  11   1       67.03       76.39      6.15 o 
   3  11   1       14.44       23.99      3.90 o 
   4  11   1        1.71        6.43      3.37 o 
   5  11   1       54.92       61.69      5.34 o 
   6  11   1        1.86        2.97      3.39 o 
  -5  12   1       11.39       15.74      2.91 o 
  -4  12   1        2.06       -1.55      3.95 o 
  -3  12   1        4.60        2.66      4.47 o 
  -2  12   1       67.72       67.80      6.00 o 
  -1  12   1       18.93       15.84      3.53 o 
   0  12   1      115.59      130.76      7.63 o 
   1  12   1        6.43        1.34      4.00 o 
   2  12   1       36.56       44.53      4.87 o 
   3  12   1        5.73       10.53      3.12 o 
   4  12   1       14.28       16.69      3.35 o 
   5  12   1       46.37       51.22      4.28 o 
  -4  13   1        0.04        4.39      2.08 o 
  -3  13   1       80.38      107.03      5.93 o 
  -2  13   1        1.47        0.24      3.26 o 
  -1  13   1      225.34      247.61      9.15 o 
   0  13   1       20.51       20.18      4.10 o 
   1  13   1      157.34      170.31      7.72 o 
   2  13   1       13.61       21.18      3.76 o 
   3  13   1       75.40       83.80      5.49 o 
   0  14   1        5.30        3.06      3.81 o 
 -10   0   2      206.96      195.07      7.91 o 
  -9   0   2        3.69        3.58      3.80 o 
  -8   0   2      105.04      101.21      7.22 o 
  -7   0   2      455.62      499.50     14.37 o 
  -6   0   2      494.17      553.58     16.63 o 
  -5   0   2     1429.61     1653.08     28.66 o 
  -4   0   2       26.13       23.03      2.79 o 
  -3   0   2     2810.95     2966.68     37.35 o 
  -2   0   2     1297.52     1352.90     18.51 o 
  -1   0   2     8514.63     8306.65     86.68 o 
   0   0   2     4799.48     4314.05     46.45 o 
   1   0   2    14182.86    14682.09    151.88 o 
   2   0   2     5160.91     5651.87     63.94 o 
   3   0   2      309.67      331.33      9.51 o 
   4   0   2      437.64      498.07     13.54 o 
   5   0   2        9.19       18.04      3.21 o 
   6   0   2     2130.45     2493.84     43.31 o 
   7   0   2       17.54       26.48      4.18 o 
   8   0   2        4.82        2.23      4.02 o 
   9   0   2        0.42        1.21      2.94 o 
  10   0   2       92.70       88.92      4.74 o 
 -10   1   2      147.34      146.55      7.06 o 
  -9   1   2      635.11      659.03     20.28 o 
  -8   1   2      145.30      158.24      8.45 o 
  -7   1   2        0.00        0.67      2.88 o 
  -6   1   2        2.12        1.26      3.17 o 
  -5   1   2      669.51      784.60     18.24 o 
  -4   1   2       52.84       65.24      3.87 o 
  -3   1   2       49.95       42.27      2.85 o 
  -2   1   2      314.34      326.75      7.42 o 
  -1   1   2     3943.70     3885.32     42.93 o 
   0   1   2      788.24      562.23      8.93 o 
   1   1   2     1026.73     1040.24     15.17 o 
   2   1   2     4344.10     4492.83     52.55 o 
   3   1   2       80.94       95.44      4.35 o 
   4   1   2      146.16      188.40      6.99 o 
   5   1   2        1.43        0.27      2.73 o 
   6   1   2      611.21      682.60     19.91 o 
   7   1   2      116.98      126.69      7.52 o 
   8   1   2        9.65       12.58      3.47 o 
   9   1   2       25.41       23.15      4.03 o 
  10   1   2        0.04       -0.27      2.52 o 
 -10   2   2       15.05       15.58      3.14 o 
  -9   2   2      130.76      135.18      7.90 o 
  -8   2   2       48.07       57.83      5.58 o 
  -7   2   2       20.10       23.25      4.30 o 
  -6   2   2       71.26       93.00      5.81 o 
  -5   2   2     1034.20     1204.12     23.93 o 
  -4   2   2      491.78      535.36     13.30 o 
  -3   2   2      200.83      232.45      6.22 o 
  -2   2   2      442.28      483.49      9.87 o 
  -1   2   2       23.01       25.51      2.19 o 
   0   2   2     6240.02     4227.82     47.61 o 
   1   2   2    25992.29    23634.18    243.13 o 
   2   2   2     8432.49     8516.46     94.00 o 
   3   2   2     1127.66     1190.08     21.12 o 
   4   2   2      397.20      426.23     13.08 o 
   5   2   2      194.70      237.72      8.84 o 
   6   2   2       38.38       48.50      4.83 o 
   7   2   2       15.81       20.28      3.80 o 
   8   2   2       65.35       67.96      5.91 o 
   9   2   2       47.86       41.61      4.57 o 
 -10   3   2      351.30      361.57     10.55 o 
  -9   3   2      146.13      151.93      7.64 o 
  -8   3   2       97.24       96.81      6.83 o 
  -7   3   2        1.84        0.00      4.46 o 
  -6   3   2        7.64        9.40      2.37 o 
  -5   3   2      187.47      207.86      7.80 o 
  -4   3   2      170.71      184.66      6.65 o 
  -3   3   2        0.48        1.37      2.17 o 
  -2   3   2      194.62      221.99      6.93 o 
  -1   3   2      387.68      334.63      8.17 o 
   0   3   2      430.16      299.33      7.70 o 
   1   3   2     1675.90     1564.08     22.83 o 
   2   3   2      392.07      426.43     10.74 o 
   3   3   2      419.15      437.23     12.24 o 
   4   3   2      182.87      185.28      7.15 o 
   5   3   2      251.29      276.99      9.96 o 
   6   3   2       15.17       10.78      3.92 o 
   7   3   2       68.34       82.79      6.16 o 
   8   3   2       13.32       15.72      3.54 o 
   9   3   2       66.94       70.45      5.38 o 
 -10   4   2       48.33       49.31      4.15 o 
  -9   4   2        4.15        8.00      3.14 o 
  -8   4   2        3.24        1.09      3.84 o 
  -7   4   2        0.26       -4.39      4.39 o 
  -6   4   2        0.02       -0.97      4.21 o 
  -5   4   2      492.90      567.30     16.52 o 
  -4   4   2      377.30      406.93     10.56 o 
  -3   4   2     1487.90     1664.33     27.05 o 
  -2   4   2       36.97       37.70      3.22 o 
  -1   4   2      623.34      606.63     12.73 o 
   0   4   2       10.32        7.78      2.15 o 
   1   4   2      274.26      284.15      8.52 o 
   2   4   2      384.84      398.98     11.22 o 
   3   4   2       36.32       42.68      3.64 o 
   4   4   2      815.87      854.40     20.43 o 
   5   4   2        2.94        1.57      2.85 o 
   6   4   2        7.15        2.52      3.96 o 
   7   4   2      332.48      357.07     12.81 o 
   8   4   2       11.14       11.66      3.32 o 
   9   4   2       70.55       71.63      5.43 o 
 -10   5   2        4.57        1.02      2.62 o 
  -9   5   2        3.30        5.93      2.97 o 
  -8   5   2       53.68       58.62      5.39 o 
  -7   5   2       47.11       38.51      5.37 o 
  -6   5   2      176.14      194.57      8.90 o 
  -5   5   2      299.26      319.74     10.79 o 
  -4   5   2      691.21      714.11     18.11 o 
  -3   5   2      171.13      167.94      6.67 o 
  -2   5   2      531.35      597.55     14.37 o 
  -1   5   2      991.89     1050.49     19.63 o 
   0   5   2       35.30       29.36      3.14 o 
   1   5   2      361.61      353.08     10.80 o 
   2   5   2      400.53      411.38     12.35 o 
   3   5   2        0.77       -2.19      3.57 o 
   4   5   2       32.58       32.59      4.30 o 
   5   5   2      394.57      399.07     12.60 o 
   6   5   2      439.30      458.79     14.40 o 
   7   5   2       14.02       16.02      4.00 o 
   8   5   2       20.05       19.26      3.78 o 
   9   5   2        1.35       -0.99      3.28 o 
  -9   6   2        0.01       -2.96      2.96 o 
  -8   6   2        0.05       -4.77      4.77 o 
  -7   6   2       89.67       90.26      6.42 o 
  -6   6   2       30.56       26.57      4.44 o 
  -5   6   2      307.85      301.50     10.87 o 
  -4   6   2       33.19       27.18      4.02 o 
  -3   6   2      183.54      196.02      7.55 o 
  -2   6   2      175.14      193.04      7.20 o 
  -1   6   2       45.33       52.70      4.19 o 
   0   6   2     1005.18     1026.67     20.99 o 
   1   6   2      593.00      633.05     16.22 o 
   2   6   2      509.98      565.89     15.78 o 
   3   6   2      216.28      230.59      8.68 o 
   4   6   2       66.49       61.38      5.29 o 
   5   6   2       82.54       76.16      6.63 o 
   6   6   2       84.04       83.32      6.64 o 
   7   6   2       36.19       31.82      5.18 o 
   8   6   2        1.14        0.44      3.38 o 
   9   6   2        9.21        7.48      2.43 o 
  -9   7   2        5.64        8.96      2.51 o 
  -8   7   2        8.63        8.96      3.19 o 
  -7   7   2        0.00       -3.19      4.70 o 
  -6   7   2        4.72        7.37      3.04 o 
  -5   7   2      102.97      104.14      6.83 o 
  -4   7   2        5.40        2.89      4.10 o 
  -3   7   2      234.48      255.27      9.30 o 
  -2   7   2      466.84      523.76     15.82 o 
  -1   7   2       33.74       35.09      3.65 o 
   0   7   2       78.92       85.23      5.28 o 
   1   7   2       13.08       17.37      2.77 o 
   2   7   2     1004.71     1040.14     23.80 o 
   3   7   2      164.98      172.01      7.86 o 
   4   7   2        2.43        2.10      3.32 o 
   5   7   2      303.97      309.74     11.74 o 
   6   7   2      244.97      235.50     10.36 o 
   7   7   2       19.83        9.92      3.62 o 
   8   7   2       20.06       18.46      3.28 o 
  -8   8   2        1.50        4.31      2.90 o 
  -7   8   2       38.72       38.93      4.54 o 
  -6   8   2      319.28      320.93     12.03 o 
  -5   8   2        0.92       -0.55      4.45 o 
  -4   8   2      987.02     1068.15     26.56 o 
  -3   8   2      170.07      189.42      8.91 o 
  -2   8   2        5.10        6.23      2.79 o 
  -1   8   2        1.05        0.90      2.60 o 
   0   8   2       13.33       23.45      3.49 o 
   1   8   2      122.62      130.72      7.05 o 
   2   8   2      150.92      180.00      8.35 o 
   3   8   2      107.59      116.01      7.04 o 
   4   8   2       12.97       18.17      3.76 o 
   5   8   2        1.08       -4.94      4.94 o 
   6   8   2       38.71       35.06      4.53 o 
   7   8   2        1.36        0.00      3.51 o 
   8   8   2        0.12       -1.44      3.08 o 
  -8   9   2        0.01       -3.64      3.64 o 
  -7   9   2        5.16        0.00      3.31 o 
  -6   9   2      108.46      126.32      7.49 o 
  -5   9   2      268.20      284.42     11.14 o 
  -4   9   2        0.15       -1.11      4.43 o 
  -3   9   2      451.09      468.83     14.49 o 
  -2   9   2      577.10      601.79     16.18 o 
  -1   9   2        0.02        1.54      3.20 o 
   0   9   2      136.27      160.20      8.29 o 
   1   9   2       18.95       18.64      4.55 o 
   2   9   2       35.79       51.46      5.69 o 
   3   9   2        0.02        2.80      3.31 o 
   4   9   2       11.44       11.25      4.01 o 
   5   9   2       27.33       23.22      4.28 o 
   6   9   2        2.74        2.33      3.92 o 
   7   9   2        1.03       -0.35      3.05 o 
  -7  10   2       22.27       26.74      3.78 o 
  -6  10   2      156.81      180.02      8.09 o 
  -5  10   2       96.73      107.91      6.97 o 
  -4  10   2       21.04       21.01      4.50 o 
  -3  10   2      419.04      485.67     14.79 o 
  -2  10   2       48.01       43.96      5.66 o 
  -1  10   2       10.02        7.71      3.87 o 
   0  10   2      216.12      253.29     10.56 o 
   1  10   2        5.21        6.74      2.75 o 
   2  10   2      196.62      198.01      9.49 o 
   3  10   2        2.16        5.20      2.92 o 
   4  10   2       38.84       37.87      4.59 o 
   5  10   2       18.54       19.21      4.38 o 
   6  10   2       12.75       18.78      3.61 o 
  -6  11   2      183.78      194.85      7.64 o 
  -5  11   2       36.04       36.08      4.26 o 
  -4  11   2        1.51        0.65      3.12 o 
  -3  11   2      161.12      180.34      8.78 o 
  -2  11   2      436.26      476.62     14.71 o 
  -1  11   2      108.26       99.68      7.58 o 
   0  11   2      139.59      146.48      8.53 o 
   1  11   2      199.50      235.23     10.16 o 
   2  11   2       39.90       51.59      4.99 o 
   3  11   2        8.43        8.48      3.91 o 
   4  11   2        0.06        2.44      3.02 o 
   5  11   2       29.22       22.50      3.93 o 
   6  11   2       12.56       11.50      2.70 o 
  -5  12   2       12.32       20.35      2.85 o 
  -4  12   2        2.45        3.11      3.96 o 
  -3  12   2        9.60       20.02      3.34 o 
  -2  12   2       22.35       23.36      4.27 o 
  -1  12   2        1.96       -3.91      4.09 o 
   0  12   2      321.77      361.19     12.32 o 
   1  12   2        5.21       11.66      3.72 o 
   2  12   2        4.17        0.46      4.53 o 
   3  12   2        8.38       10.76      3.48 o 
   4  12   2        1.26        2.76      2.76 o 
   5  12   2        1.68        1.00      2.25 o 
  -4  13   2        3.40        5.45      2.62 o 
  -3  13   2        9.59        9.56      3.35 o 
  -2  13   2      105.67      112.43      6.53 o 
  -1  13   2       95.84       89.86      6.03 o 
   0  13   2       39.82       51.07      4.31 o 
   1  13   2        3.05        2.60      3.67 o 
   2  13   2       36.61       34.95      4.03 o 
   3  13   2       84.10       98.64      5.30 o 
 -10   1   3       48.61       51.52      4.62 o 
  -9   1   3       11.31       18.48      3.75 o 
  -8   1   3       15.16       15.62      4.47 o 
  -7   1   3        0.42        6.99      2.76 o 
  -6   1   3      329.88      367.49     11.23 o 
  -5   1   3       26.83       21.51      3.02 o 
  -4   1   3      398.06      449.30     11.93 o 
  -3   1   3       70.52       65.87      3.39 o 
  -2   1   3        3.02        2.22      1.64 o 
  -1   1   3      243.93      237.93      6.06 o 
   0   1   3     1536.55     1257.51     17.41 o 
   1   1   3     8774.44     8328.97     90.04 o 
   2   1   3     2193.26     2245.96     30.58 o 
   3   1   3      144.02      168.24      5.93 o 
   4   1   3       11.37       10.87      2.62 o 
   5   1   3       55.42       60.36      4.70 o 
   6   1   3      115.65      140.17      7.66 o 
   7   1   3       16.25       24.73      3.96 o 
   8   1   3       80.31       80.33      6.47 o 
   9   1   3       83.93       73.78      5.49 o 
 -10   2   3      144.53      139.46      6.96 o 
  -9   2   3        4.43        5.04      3.81 o 
  -8   2   3       11.38        9.80      4.02 o 
  -7   2   3        3.11        3.38      3.06 o 
  -6   2   3        1.28       -0.86      3.09 o 
  -5   2   3      267.19      317.78      9.45 o 
  -4   2   3       25.53       31.44      3.15 o 
  -3   2   3        5.32        4.67      1.86 o 
  -2   2   3       81.45       68.45      3.14 o 
  -1   2   3      703.90      706.81     12.17 o 
   0   2   3      787.21      561.65     10.56 o 
   1   2   3    39988.98    36299.22    371.01 o 
   2   2   3     3780.20     3784.90     47.22 o 
   3   2   3      191.19      213.16      6.94 o 
   4   2   3       75.55       68.11      4.84 o 
   5   2   3       10.03        8.41      2.83 o 
   6   2   3       29.23       26.45      4.20 o 
   7   2   3        7.43        1.67      4.62 o 
   8   2   3      156.90      141.96      8.21 o 
   9   2   3       21.85       19.37      3.26 o 
 -10   3   3      102.75      102.54      5.76 o 
  -9   3   3        7.10        0.49      3.81 o 
  -8   3   3        3.14       -0.73      3.63 o 
  -7   3   3      355.03      364.40     12.19 o 
  -6   3   3       19.62       14.96      3.39 o 
  -5   3   3      176.39      184.76      7.34 o 
  -4   3   3      937.70     1041.56     20.52 o 
  -3   3   3      229.52      238.08      6.91 o 
  -2   3   3       20.13       27.97      2.60 o 
  -1   3   3      491.64      459.81     10.09 o 
   0   3   3      443.71      332.78      8.48 o 
   1   3   3     3061.97     2887.05     37.44 o 
   2   3   3      540.23      556.57     13.12 o 
   3   3   3     4733.71     5086.19     64.24 o 
   4   3   3      187.38      205.77      7.80 o 
   5   3   3       44.91       50.88      4.80 o 
   6   3   3       45.76       40.91      4.93 o 
   7   3   3       76.53       76.71      6.56 o 
   8   3   3        0.01        4.01      2.32 o 
   9   3   3       88.87       81.46      5.74 o 
 -10   4   3      123.35      119.82      5.93 o 
  -9   4   3        4.70        4.62      2.97 o 
  -8   4   3      383.57      382.02     12.88 o 
  -7   4   3       43.66       40.01      4.68 o 
  -6   4   3      193.76      179.67      8.16 o 
  -5   4   3      315.51      321.02     10.18 o 
  -4   4   3      616.10      683.31     16.81 o 
  -3   4   3      581.18      636.79     14.96 o 
  -2   4   3       28.11       33.27      2.96 o 
  -1   4   3      403.70      364.06      9.71 o 
   0   4   3      477.06      364.46      9.79 o 
   1   4   3     1803.27     1798.97     27.53 o 
   2   4   3     4430.98     4675.31     59.15 o 
   3   4   3     1983.27     2086.80     33.93 o 
   4   4   3      391.84      450.00     12.34 o 
   5   4   3      271.73      271.32     10.38 o 
   6   4   3      230.65      238.74     10.16 o 
   7   4   3      113.50      114.02      7.34 o 
   8   4   3       99.49       97.17      6.16 o 
   9   4   3        0.85        0.65      2.42 o 
 -10   5   3        1.19       -0.80      2.87 o 
  -9   5   3       15.05       19.87      3.53 o 
  -8   5   3       79.14       74.71      6.18 o 
  -7   5   3        9.37       11.53      4.08 o 
  -6   5   3        1.22       -3.32      3.32 o 
  -5   5   3       93.13      123.84      6.51 o 
  -4   5   3      352.14      365.50     10.48 o 
  -3   5   3      320.28      337.65      9.45 o 
  -2   5   3      613.20      601.68     14.69 o 
  -1   5   3        0.45       -1.05      2.60 o 
   0   5   3      914.10      815.38     17.19 o 
   1   5   3      610.85      601.28     14.83 o 
   2   5   3      153.88      161.21      6.68 o 
   3   5   3       10.70       10.50      3.12 o 
   4   5   3      261.84      262.33      9.71 o 
   5   5   3      223.43      227.17      9.76 o 
   6   5   3       95.24       86.30      6.83 o 
   7   5   3       26.15       31.17      4.70 o 
   8   5   3        5.21       -0.88      4.14 o 
   9   5   3        2.98        2.04      2.26 o 
  -9   6   3       29.46       26.97      3.73 o 
  -8   6   3       73.72       75.98      5.59 o 
  -7   6   3        1.81        0.36      2.81 o 
  -6   6   3       22.68       24.59      4.53 o 
  -5   6   3       24.21       25.28      4.38 o 
  -4   6   3       15.88       22.63      3.28 o 
  -3   6   3      184.56      229.04      8.23 o 
  -2   6   3        3.61        2.04      2.88 o 
  -1   6   3       66.98       69.82      4.48 o 
   0   6   3      123.99      116.13      5.65 o 
   1   6   3       49.10       39.64      3.87 o 
   2   6   3       25.57       22.64      3.44 o 
   3   6   3      165.09      161.48      7.63 o 
   4   6   3      100.81      100.11      6.56 o 
   5   6   3       50.88       48.15      4.90 o 
   6   6   3      172.17      169.48      9.03 o 
   7   6   3        6.49        7.81      3.52 o 
   8   6   3       29.29       27.36      3.65 o 
  -9   7   3       28.34       30.95      3.44 o 
  -8   7   3        2.16        2.96      2.58 o 
  -7   7   3       74.44       69.96      6.22 o 
  -6   7   3        7.25       10.09      3.60 o 
  -5   7   3      103.08      114.60      7.12 o 
  -4   7   3       43.42       57.88      5.26 o 
  -3   7   3       54.24       55.69      4.88 o 
  -2   7   3      108.88      128.13      6.34 o 
  -1   7   3       68.36       55.62      4.48 o 
   0   7   3        6.38       15.40      3.10 o 
   1   7   3        6.08        0.42      2.72 o 
   2   7   3        5.95        2.68      3.63 o 
   3   7   3       71.85       76.11      5.75 o 
   4   7   3      160.13      158.53      8.38 o 
   5   7   3      638.50      592.00     16.50 o 
   6   7   3      248.95      235.52     10.34 o 
   7   7   3        7.32        6.47      3.15 o 
   8   7   3        4.67        0.00      3.64 o 
  -8   8   3       13.38        7.80      3.09 o 
  -7   8   3        0.83       -3.37      3.69 o 
  -6   8   3        2.34        1.06      4.57 o 
  -5   8   3      122.80       97.52      7.27 o 
  -4   8   3      326.31      352.91     12.32 o 
  -3   8   3      490.50      515.63     14.41 o 
  -2   8   3        0.77       -1.39      4.01 o 
  -1   8   3      175.63      165.14      7.69 o 
   0   8   3       10.35        7.45      3.80 o 
   1   8   3      209.02      213.67      8.82 o 
   2   8   3      118.20      107.44      6.99 o 
   3   8   3        0.09       -2.68      4.18 o 
   4   8   3        0.83       -4.67      4.67 o 
   5   8   3      112.32      120.45      7.18 o 
   6   8   3       14.07        9.68      3.73 o 
   7   8   3       22.56       27.38      3.73 o 
  -8   9   3       17.52       17.89      2.99 o 
  -7   9   3       16.70       19.07      3.42 o 
  -6   9   3       28.40       40.59      4.90 o 
  -5   9   3      538.31      528.51     15.37 o 
  -4   9   3        0.58        1.08      4.44 o 
  -3   9   3      668.83      690.44     21.15 o 
  -2   9   3      371.22      363.82     12.33 o 
  -1   9   3        6.88       12.46      3.52 o 
   0   9   3       96.64      101.55      6.58 o 
   1   9   3      131.04      142.10      8.10 o 
   2   9   3      285.30      290.33     11.43 o 
   3   9   3      340.60      363.76     12.78 o 
   4   9   3       56.96       56.88      5.66 o 
   5   9   3       11.14        7.56      3.33 o 
   6   9   3       15.14       14.72      4.21 o 
   7   9   3        8.96        9.19      3.11 o 
  -7  10   3       24.71       25.64      3.34 o 
  -6  10   3      177.62      196.83      8.32 o 
  -5  10   3       57.71       66.14      5.96 o 
  -4  10   3      230.90      235.06     10.24 o 
  -3  10   3       56.90       53.75      5.44 o 
  -2  10   3        2.53        2.70      3.92 o 
  -1  10   3       81.44       75.87      6.14 o 
   0  10   3       97.82       98.68      6.91 o 
   1  10   3      180.15      206.98      9.61 o 
   2  10   3       75.45       89.17      6.95 o 
   3  10   3       49.99       46.36      5.89 o 
   4  10   3        3.88        9.57      3.81 o 
   5  10   3        4.22        7.41      3.26 o 
   6  10   3        1.08       -1.02      3.28 o 
  -6  11   3      228.88      254.65      8.47 o 
  -5  11   3       59.44       57.89      4.98 o 
  -4  11   3        2.12        1.57      3.23 o 
  -3  11   3       90.27       89.80      6.81 o 
  -2  11   3      155.88      172.42      8.57 o 
  -1  11   3       20.10       13.67      3.80 o 
   0  11   3      135.00      128.76      7.64 o 
   1  11   3       69.78       69.73      5.86 o 
   2  11   3        2.23       -4.20      4.75 o 
   3  11   3        2.89       -1.96      4.21 o 
   4  11   3       26.27       12.35      3.86 o 
   5  11   3       75.35       95.31      5.52 o 
  -5  12   3        0.04       -1.40      2.58 o 
  -4  12   3        0.02       -2.97      3.24 o 
  -3  12   3        7.47        3.37      4.03 o 
  -2  12   3       10.98       11.70      3.41 o 
  -1  12   3        7.60       13.29      3.32 o 
   0  12   3       13.24        8.06      3.72 o 
   1  12   3        0.72        0.00      3.99 o 
   2  12   3        2.51       -4.36      4.36 o 
   3  12   3       22.71       21.80      4.08 o 
   4  12   3        1.92        1.05      2.71 o 
  -4  13   3       15.37       16.46      2.88 o 
  -3  13   3       10.76        9.61      3.02 o 
  -2  13   3       10.65       13.71      2.92 o 
  -1  13   3        1.81        6.62      3.21 o 
   0  13   3       13.96       11.12      3.61 o 
   1  13   3        6.61        8.46      3.36 o 
   2  13   3        3.49        2.10      3.35 o 
   3  13   3       24.14       25.44      3.58 o 
 -10   0   4      380.26      357.65     11.02 o 
  -9   0   4      206.24      210.60      9.31 o 
  -8   0   4      454.06      469.29     14.08 o 
  -7   0   4      241.72      249.94     10.06 o 
  -6   0   4        2.07        0.00      2.80 o 
  -5   0   4      329.89      348.85      9.54 o 
  -4   0   4      447.82      523.54     12.81 o 
  -3   0   4      635.62      670.19     13.35 o 
  -2   0   4      116.68      101.27      3.78 o 
  -1   0   4     1255.80     1199.02     17.38 o 
   0   0   4      642.83      594.03     11.02 o 
   1   0   4     7770.34     7307.41     81.11 o 
   2   0   4      593.72      583.95     12.88 o 
   3   0   4      175.54      170.45      6.29 o 
   4   0   4      191.13      201.10      7.67 o 
   5   0   4        8.02        7.78      3.38 o 
   6   0   4      316.76      371.70     12.56 o 
   7   0   4       44.18       46.91      5.15 o 
   8   0   4        4.95       -1.00      3.99 o 
   9   0   4       10.87       11.92      2.70 o 
 -10   1   4        1.00        2.31      2.40 o 
  -9   1   4      330.92      353.44     11.89 o 
  -8   1   4      137.80      139.30      7.90 o 
  -7   1   4        0.04        2.44      3.74 o 
  -6   1   4       35.06       31.40      3.98 o 
  -5   1   4      215.05      239.66      8.24 o 
  -4   1   4      561.69      625.66     14.41 o 
  -3   1   4     1076.26     1179.88     19.44 o 
  -2   1   4      124.09      133.88      4.25 o 
  -1   1   4      208.98      174.49      5.49 o 
   0   1   4      488.15      435.27      9.29 o 
   1   1   4      281.06      282.20      7.83 o 
   2   1   4      219.67      227.40      6.55 o 
   3   1   4       79.02       62.64      4.34 o 
   4   1   4        3.78        2.57      3.13 o 
   5   1   4      118.25      126.04      6.63 o 
   6   1   4       63.96       70.91      5.79 o 
   7   1   4        0.75       -1.11      4.21 o 
   8   1   4       74.33       78.04      5.63 o 
   9   1   4       31.63       30.55      3.81 o 
 -10   2   4       46.12       48.72      4.45 o 
  -9   2   4      107.30      106.46      6.64 o 
  -8   2   4      357.31      368.05     12.64 o 
  -7   2   4       11.28       10.90      3.08 o 
  -6   2   4       57.88       49.01      4.65 o 
  -5   2   4       50.57       74.14      4.91 o 
  -4   2   4     1627.32     1862.42     29.38 o 
  -3   2   4     3988.69     4194.48     51.71 o 
  -2   2   4      990.64      998.53     16.70 o 
  -1   2   4      150.31      151.29      4.44 o 
   0   2   4       14.58       10.39      1.89 o 
   1   2   4        7.63        6.48      1.97 o 
   2   2   4      996.46     1022.77     18.95 o 
   3   2   4      162.98      166.36      6.40 o 
   4   2   4      122.27      135.18      6.48 o 
   5   2   4       52.84       61.54      5.02 o 
   6   2   4       65.03       62.83      5.57 o 
   7   2   4      156.80      146.12      8.29 o 
   8   2   4       11.56        7.11      3.33 o 
   9   2   4       35.21       33.63      3.70 o 
 -10   3   4        2.54        2.79      2.28 o 
  -9   3   4       55.23       54.08      5.12 o 
  -8   3   4      239.52      244.16     10.23 o 
  -7   3   4        1.27        1.35      2.96 o 
  -6   3   4        3.08        2.66      3.07 o 
  -5   3   4      407.56      450.16     13.98 o 
  -4   3   4      535.86      577.08     14.63 o 
  -3   3   4       90.97      106.38      4.79 o 
  -2   3   4       30.36       22.10      2.56 o 
  -1   3   4      636.99      605.80     12.44 o 
   0   3   4       31.86       23.70      2.38 o 
   1   3   4        0.57        0.00      2.52 o 
   2   3   4      489.79      447.17     12.09 o 
   3   3   4       18.47       17.40      3.16 o 
   4   3   4        5.16        6.74      2.66 o 
   5   3   4        0.12        0.48      3.38 o 
   6   3   4        7.21        8.30      3.17 o 
   7   3   4      127.99      115.96      7.49 o 
   8   3   4       19.94       21.74      3.86 o 
   9   3   4        4.87        3.51      2.72 o 
 -10   4   4      136.57      137.80      6.21 o 
  -9   4   4       92.22       81.02      5.75 o 
  -8   4   4       32.08       29.51      4.22 o 
  -7   4   4        0.05       -1.57      3.50 o 
  -6   4   4        1.10        1.87      2.73 o 
  -5   4   4       46.25       52.77      4.46 o 
  -4   4   4     3597.32     4001.33     54.37 o 
  -3   4   4     1421.21     1575.27     26.45 o 
  -2   4   4       86.25       90.65      4.50 o 
  -1   4   4       11.07       14.56      2.22 o 
   0   4   4       68.32       53.02      3.57 o 
   1   4   4      514.17      503.03     12.88 o 
   2   4   4     1617.17     1697.75     28.68 o 
   3   4   4     5499.74     5309.31     69.15 o 
   4   4   4      103.68      121.47      6.51 o 
   5   4   4      240.49      257.61     10.11 o 
   6   4   4        4.91        6.59      3.35 o 
   7   4   4       22.35       15.27      4.45 o 
   8   4   4        0.60        1.74      2.96 o 
   9   4   4        0.79        5.24      1.92 o 
 -10   5   4        0.10       -1.88      2.70 o 
  -9   5   4       12.56       10.12      3.08 o 
  -8   5   4       86.09       78.28      5.92 o 
  -7   5   4      241.34      240.32     10.04 o 
  -6   5   4        1.26       -0.99      3.37 o 
  -5   5   4      854.09      846.81     21.47 o 
  -4   5   4      226.30      239.60      8.41 o 
  -3   5   4      277.66      303.58      9.06 o 
  -2   5   4     2138.31     2237.11     34.26 o 
  -1   5   4      529.12      506.41     13.28 o 
   0   5   4     1135.65     1044.34     20.45 o 
   1   5   4      295.01      278.72      8.35 o 
   2   5   4      344.62      338.83      9.94 o 
   3   5   4      155.78      159.75      7.20 o 
   4   5   4       83.99       78.05      5.47 o 
   5   5   4      798.81      830.68     22.87 o 
   6   5   4       10.77        4.41      3.71 o 
   7   5   4       62.13       68.36      5.72 o 
   8   5   4       24.80       24.99      3.97 o 
  -9   6   4       42.72       38.59      4.24 o 
  -8   6   4       74.71       61.15      5.08 o 
  -7   6   4       93.78       94.35      6.41 o 
  -6   6   4       28.53       27.10      4.59 o 
  -5   6   4      137.99      141.87      7.38 o 
  -4   6   4      115.54      124.40      6.54 o 
  -3   6   4      205.33      247.88      8.69 o 
  -2   6   4        8.00        2.45      2.87 o 
  -1   6   4      139.00      145.03      6.30 o 
   0   6   4      356.18      350.68      9.95 o 
   1   6   4        4.15        0.37      1.85 o 
   2   6   4       36.32       40.46      3.54 o 
   3   6   4       14.78       20.69      3.45 o 
   4   6   4      401.62      393.31     12.53 o 
   5   6   4      322.99      340.56     12.01 o 
   6   6   4      248.84      261.99     10.82 o 
   7   6   4       12.28       14.17      3.90 o 
   8   6   4       17.19       14.47      3.07 o 
  -9   7   4        0.45        1.55      2.92 o 
  -8   7   4        3.26       -3.08      3.86 o 
  -7   7   4       93.36       88.58      6.41 o 
  -6   7   4       30.45       27.41      4.27 o 
  -5   7   4      133.49      149.24      7.90 o 
  -4   7   4       56.04       55.54      5.08 o 
  -3   7   4        6.95        6.44      2.45 o 
  -2   7   4      423.81      441.47     12.17 o 
  -1   7   4      166.94      166.07      7.23 o 
   0   7   4      119.62      111.27      6.07 o 
   1   7   4        0.25       -3.50      3.50 o 
   2   7   4      225.21      203.25      8.85 o 
   3   7   4      225.62      208.66      9.15 o 
   4   7   4      240.39      242.41     10.22 o 
   5   7   4       81.45       82.77      6.50 o 
   6   7   4       69.65       64.72      5.75 o 
   7   7   4       78.39       76.38      5.29 o 
   8   7   4        5.99        4.13      2.19 o 
  -8   8   4        5.10        8.25      2.56 o 
  -7   8   4       22.40       29.48      3.78 o 
  -6   8   4       25.19       19.63      4.33 o 
  -5   8   4      136.99      140.89      7.92 o 
  -4   8   4      122.03      138.03      7.52 o 
  -3   8   4       44.57       47.49      5.17 o 
  -2   8   4       81.68       87.77      6.14 o 
  -1   8   4        0.79       -1.38      3.98 o 
   0   8   4      157.08      138.94      7.53 o 
   1   8   4       26.41       28.70      4.28 o 
   2   8   4      439.86      480.03     14.06 o 
   3   8   4        4.81       -1.08      3.57 o 
   4   8   4      242.53      250.84     10.23 o 
   5   8   4      118.07      108.75      7.34 o 
   6   8   4        6.70        4.62      3.58 o 
   7   8   4        0.01       -2.76      3.12 o 
  -8   9   4        0.15        2.03      2.95 o 
  -7   9   4        0.00        2.86      3.35 o 
  -6   9   4        5.41        8.14      3.40 o 
  -5   9   4      492.93      515.25     14.96 o 
  -4   9   4      212.94      230.51     10.14 o 
  -3   9   4      247.47      248.15     10.30 o 
  -2   9   4        6.11        3.11      3.80 o 
  -1   9   4       21.63       20.78      4.02 o 
   0   9   4        2.47        2.45      3.11 o 
   1   9   4      206.99      161.39      8.27 o 
   2   9   4       24.68       20.68      4.22 o 
   3   9   4        1.36        5.85      2.92 o 
   4   9   4       87.30       81.23      6.96 o 
   5   9   4        0.00        0.00      3.12 o 
   6   9   4        1.59        0.00      3.17 o 
   7   9   4        0.00        0.51      2.27 o 
  -7  10   4        0.17       -2.56      3.10 o 
  -6  10   4        0.01       -1.67      3.30 o 
  -5  10   4       13.19       10.32      3.38 o 
  -4  10   4        0.94       -3.76      3.76 o 
  -3  10   4      294.38      302.60     11.58 o 
  -2  10   4      125.48      127.13      7.80 o 
  -1  10   4       37.08       30.69      4.15 o 
   0  10   4       32.94       36.92      4.99 o 
   1  10   4        9.08       12.79      3.67 o 
   2  10   4       46.91       54.26      5.34 o 
   3  10   4       40.77       42.88      5.38 o 
   4  10   4       13.96       12.12      3.52 o 
   5  10   4        2.66        2.81      3.29 o 
   6  10   4       61.13       70.49      4.49 o 
  -6  11   4      148.88      147.52      6.96 o 
  -5  11   4        0.71        8.33      2.65 o 
  -4  11   4      291.11      300.61     10.89 o 
  -3  11   4        2.76        2.96      4.01 o 
  -2  11   4        4.65        1.02      4.21 o 
  -1  11   4      153.46      153.12      8.12 o 
   0  11   4      134.99      121.87      7.69 o 
   1  11   4       24.16       26.56      4.22 o 
   2  11   4       18.29       17.84      3.71 o 
   3  11   4        0.56        0.45      3.89 o 
   4  11   4      155.15      150.24      7.42 o 
   5  11   4       39.99       48.24      4.09 o 
  -5  12   4        0.00        0.77      2.50 o 
  -4  12   4       70.04       77.92      5.39 o 
  -3  12   4        8.08       12.51      3.17 o 
  -2  12   4      112.79      131.08      7.00 o 
  -1  12   4       44.19       42.41      4.74 o 
   0  12   4       41.87       33.35      4.84 o 
   1  12   4        1.43        1.75      3.66 o 
   2  12   4        0.00        2.42      2.91 o 
   3  12   4       21.33       26.28      3.51 o 
   4  12   4      103.55      118.15      5.63 o 
  -3  13   4        1.14        0.86      3.60 o 
  -2  13   4       13.82       14.52      3.20 o 
  -1  13   4       64.66       56.59      4.75 o 
   0  13   4        0.00       -3.54      3.54 o 
   1  13   4       48.80       45.09      4.44 o 
   2  13   4        3.02        3.69      2.65 o 
 -10   1   5        1.39       -3.39      3.39 o 
  -9   1   5      787.22      774.63     21.74 o 
  -8   1   5      932.60      886.89     23.93 o 
  -7   1   5        1.70        0.65      2.70 o 
  -6   1   5      183.55      182.81      7.68 o 
  -5   1   5       42.61       47.17      3.80 o 
  -4   1   5       28.05       33.30      3.00 o 
  -3   1   5      122.50      140.84      5.13 o 
  -2   1   5        7.45       10.30      2.01 o 
  -1   1   5      726.30      689.44     13.02 o 
   0   1   5        5.10        3.63      1.65 o 
   1   1   5       86.98       90.82      4.27 o 
   2   1   5      164.57      168.17      6.03 o 
   3   1   5        8.23       15.41      2.73 o 
   4   1   5      118.68      130.12      6.45 o 
   5   1   5       61.90       63.30      5.37 o 
   6   1   5      157.92      180.51      8.78 o 
   7   1   5      256.77      260.77     10.47 o 
   8   1   5      134.02      120.56      7.16 o 
   9   1   5        3.43        4.79      2.21 o 
 -10   2   5        1.08        0.37      3.67 o 
  -9   2   5      332.60      336.85     11.69 o 
  -8   2   5      788.94      777.64     22.86 o 
  -7   2   5      114.62      111.08      6.54 o 
  -6   2   5      271.59      260.45      9.43 o 
  -5   2   5      599.26      608.21     16.14 o 
  -4   2   5        0.73        0.58      2.78 o 
  -3   2   5      193.82      211.20      6.50 o 
  -2   2   5      271.92      268.63      8.18 o 
  -1   2   5       86.16       71.94      3.46 o 
   0   2   5      257.80      213.27      5.98 o 
   1   2   5     1590.07     1414.18     22.97 o 
   2   2   5     1280.18     1192.92     21.86 o 
   3   2   5     3896.63     4036.73     54.81 o 
   4   2   5       65.91       70.08      4.96 o 
   5   2   5        3.63        6.15      3.29 o 
   6   2   5       15.38       15.37      3.30 o 
   7   2   5      104.90      113.56      7.38 o 
   8   2   5       96.07      103.53      6.13 o 
   9   2   5        0.09       -1.09      2.18 o 
 -10   3   5       77.15       81.63      5.30 o 
  -9   3   5        4.91        5.09      3.18 o 
  -8   3   5      119.82      125.00      7.79 o 
  -7   3   5      140.48      150.69      8.08 o 
  -6   3   5       21.53       20.10      3.22 o 
  -5   3   5        1.38        7.59      2.77 o 
  -4   3   5       63.96       66.68      4.54 o 
  -3   3   5      131.66      116.26      5.18 o 
  -2   3   5       63.29       62.29      3.71 o 
  -1   3   5       65.22       60.60      3.57 o 
   0   3   5      431.58      423.72     10.96 o 
   1   3   5       55.86       44.65      3.62 o 
   2   3   5       70.40       54.66      4.16 o 
   3   3   5     3082.05     3086.01     45.71 o 
   4   3   5       95.95      100.69      6.05 o 
   5   3   5       17.36       25.06      3.80 o 
   6   3   5        2.04        1.63      4.09 o 
   7   3   5      261.43      279.79     10.82 o 
   8   3   5        3.45        1.66      2.41 o 
   9   3   5        4.44        1.71      2.48 o 
 -10   4   5       87.69       79.84      5.08 o 
  -9   4   5      156.54      126.62      7.43 o 
  -8   4   5        3.56        5.23      3.14 o 
  -7   4   5       21.30       20.89      5.40 o 
  -6   4   5      187.27      213.77      8.97 o 
  -5   4   5      124.72      109.73      6.16 o 
  -4   4   5      175.13      173.82      7.03 o 
  -3   4   5      892.62      950.07     19.62 o 
  -2   4   5     1011.44     1083.61     20.50 o 
  -1   4   5       91.22       86.44      4.37 o 
   0   4   5      250.48      194.49      6.57 o 
   1   4   5     1029.07      967.96     19.66 o 
   2   4   5     3154.35     3104.57     44.99 o 
   3   4   5     2532.18     2593.83     41.43 o 
   4   4   5        5.24        1.84      3.86 o 
   5   4   5      197.80      184.28      8.96 o 
   6   4   5       28.95       32.93      4.88 o 
   7   4   5      196.81      207.02      8.98 o 
   8   4   5      132.71      128.64      6.59 o 
 -10   5   5       45.13       43.02      3.50 o 
  -9   5   5        0.84       -3.34      3.50 o 
  -8   5   5      129.62      124.70      7.26 o 
  -7   5   5      169.45      159.37      8.42 o 
  -6   5   5        7.39        2.67      2.87 o 
  -5   5   5      169.39      182.90      8.04 o 
  -4   5   5        8.09        3.14      3.26 o 
  -3   5   5      107.55      108.91      5.61 o 
  -2   5   5      136.27      145.17      5.89 o 
  -1   5   5        0.84       -0.61      2.07 o 
   0   5   5       30.70       22.47      2.79 o 
   1   5   5       42.55       46.73      3.83 o 
   2   5   5      141.75      129.82      6.59 o 
   3   5   5        8.20        4.07      2.70 o 
   4   5   5      926.59      925.34     23.96 o 
   5   5   5       67.40       61.09      5.80 o 
   6   5   5      228.70      218.20      9.47 o 
   7   5   5      173.33      171.33      8.32 o 
   8   5   5        6.77        4.28      2.48 o 
  -9   6   5       53.73       45.27      4.44 o 
  -8   6   5       26.26       25.88      4.19 o 
  -7   6   5       35.52       30.26      4.68 o 
  -6   6   5       21.65       21.56      4.62 o 
  -5   6   5      120.99      102.00      6.63 o 
  -4   6   5        0.13       -2.99      2.99 o 
  -3   6   5      225.44      229.74      8.69 o 
  -2   6   5      369.81      379.55     10.70 o 
  -1   6   5       10.94       14.11      2.34 o 
   0   6   5        3.46        2.49      2.25 o 
   1   6   5       75.91       66.48      5.01 o 
   2   6   5        3.48       -0.86      2.87 o 
   3   6   5      205.66      205.57      8.93 o 
   4   6   5      350.21      342.92     12.01 o 
   5   6   5      460.93      438.99     14.14 o 
   6   6   5        3.38       -0.52      3.98 o 
   7   6   5       15.65       10.27      3.70 o 
   8   6   5       12.78       12.36      2.79 o 
  -9   7   5        0.94       -1.22      2.83 o 
  -8   7   5       10.23        6.93      3.16 o 
  -7   7   5       27.14       29.82      4.45 o 
  -6   7   5        0.00       -4.18      4.18 o 
  -5   7   5       63.79       59.46      5.28 o 
  -4   7   5      550.86      600.60     15.46 o 
  -3   7   5      145.61      155.49      7.50 o 
  -2   7   5        0.27        0.43      3.17 o 
  -1   7   5       74.13       66.23      5.08 o 
   0   7   5       55.03       47.40      4.35 o 
   1   7   5       20.15       23.85      3.41 o 
   2   7   5       90.68       82.81      5.95 o 
   3   7   5      475.77      457.34     13.81 o 
   4   7   5       38.00       37.23      4.80 o 
   5   7   5      320.50      294.82     11.20 o 
   6   7   5       34.22       29.42      4.25 o 
   7   7   5       34.51       38.74      3.64 o 
  -8   8   5        4.44        5.14      2.78 o 
  -7   8   5       48.16       41.35      5.41 o 
  -6   8   5       41.73       24.90      4.57 o 
  -5   8   5      377.12      351.00     12.28 o 
  -4   8   5      632.34      639.47     19.92 o 
  -3   8   5      455.67      459.29     13.68 o 
  -2   8   5       21.68       25.04      3.86 o 
  -1   8   5       77.68       70.75      5.69 o 
   0   8   5       36.50       28.43      3.97 o 
   1   8   5      372.08      335.06     11.75 o 
   2   8   5      427.21      371.75     12.72 o 
   3   8   5      326.94      288.14     11.08 o 
   4   8   5        7.96        4.33      4.66 o 
   5   8   5        2.26        0.00      3.29 o 
   6   8   5        1.28       -0.42      3.39 o 
   7   8   5        4.33        0.29      3.12 o 
  -8   9   5       84.97       77.67      4.74 o 
  -7   9   5       52.42       61.22      5.19 o 
  -6   9   5        6.80        8.28      3.34 o 
  -5   9   5      405.84      414.07     13.21 o 
  -4   9   5      725.60      695.34     21.08 o 
  -3   9   5        0.20        0.53      4.32 o 
  -2   9   5      278.20      280.88     10.82 o 
  -1   9   5       67.73       51.69      5.09 o 
   0   9   5      169.14      134.05      7.60 o 
   1   9   5        5.23        5.40      2.99 o 
   2   9   5      193.02      183.65      8.84 o 
   3   9   5        2.65        0.54      3.78 o 
   4   9   5       12.72       15.32      3.69 o 
   5   9   5        7.42        8.90      3.08 o 
   6   9   5       26.58       28.08      3.92 o 
  -7  10   5        0.64       -0.92      3.25 o 
  -6  10   5       46.43       47.03      4.84 o 
  -5  10   5        3.94        0.94      4.05 o 
  -4  10   5      106.83      108.93      6.60 o 
  -3  10   5      354.08      345.51     12.17 o 
  -2  10   5      563.77      515.39     14.98 o 
  -1  10   5      186.91      174.03      8.62 o 
   0  10   5        1.88       -2.18      4.08 o 
   1  10   5      207.43      189.23      9.19 o 
   2  10   5        0.16        3.18      3.67 o 
   3  10   5       19.59       13.02      3.89 o 
   4  10   5        1.57       -0.45      4.06 o 
   5  10   5       13.46        7.41      3.27 o 
  -6  11   5        2.67        5.50      2.47 o 
  -5  11   5      132.59      163.78      7.35 o 
  -4  11   5      251.48      267.63      9.88 o 
  -3  11   5       18.42       10.49      3.93 o 
  -2  11   5      474.28      457.84     13.86 o 
  -1  11   5      865.53      814.72     22.73 o 
   0  11   5      172.33      135.57      8.06 o 
   1  11   5       49.77       42.90      4.87 o 
   2  11   5        1.72        1.88      3.40 o 
   3  11   5      112.56      106.95      6.31 o 
   4  11   5        0.60       -2.56      3.12 o 
   5  11   5        5.10        2.22      3.17 o 
  -5  12   5       29.10       34.82      3.61 o 
  -4  12   5       74.67       73.59      5.27 o 
  -3  12   5       68.40       71.31      5.26 o 
  -2  12   5      121.96      118.60      6.74 o 
  -1  12   5        0.24        3.67      2.86 o 
   0  12   5        6.16        9.75      3.04 o 
   1  12   5        0.62        3.82      2.62 o 
   2  12   5        1.75       -2.77      2.77 o 
   3  12   5       11.01        9.30      2.84 o 
  -3  13   5        0.00        2.10      2.18 o 
  -2  13   5        0.38        0.00      3.14 o 
  -1  13   5      219.04      204.72      7.68 o 
   0  13   5       60.13       48.81      4.35 o 
   1  13   5        7.37        7.75      3.00 o 
 -10   0   6      110.70      110.95      6.13 o 
  -9   0   6       88.69       83.63      5.98 o 
  -8   0   6      154.47      161.64      8.56 o 
  -7   0   6      844.71      899.87     23.54 o 
  -6   0   6      179.89      208.66      8.48 o 
  -5   0   6      105.63      109.81      5.81 o 
  -4   0   6      199.15      257.27      8.02 o 
  -3   0   6      220.91      229.05      6.83 o 
  -2   0   6     5403.12     5288.26     62.76 o 
  -1   0   6     1029.82      955.55     17.05 o 
   0   0   6     1993.94     1939.53     28.35 o 
   1   0   6       33.42       34.53      3.05 o 
   2   0   6      417.20      393.18     11.75 o 
   3   0   6      391.65      374.70     10.44 o 
   4   0   6       64.91       64.08      5.04 o 
   5   0   6      423.95      468.54     13.75 o 
   6   0   6      140.03      142.60      7.92 o 
   7   0   6       65.22       63.04      5.43 o 
   8   0   6        6.45        7.21      2.49 o 
 -10   1   6       25.04       20.31      3.81 o 
  -9   1   6        0.39       -1.49      3.54 o 
  -8   1   6       56.43       52.73      5.63 o 
  -7   1   6       22.12       16.96      4.35 o 
  -6   1   6       28.80       30.58      3.86 o 
  -5   1   6      110.22      120.68      5.92 o 
  -4   1   6      672.58      718.88     16.55 o 
  -3   1   6     2470.82     2677.04     37.37 o 
  -2   1   6       97.05      105.15      4.55 o 
  -1   1   6        1.70        0.42      2.20 o 
   0   1   6       56.62       65.30      3.50 o 
   1   1   6       86.01       72.72      4.30 o 
   2   1   6     2742.07     2552.94     37.81 o 
   3   1   6      341.07      333.54      9.87 o 
   4   1   6       62.91       82.11      5.26 o 
   5   1   6       25.49       30.96      4.40 o 
   6   1   6        5.73        6.84      3.08 o 
   7   1   6        6.69        8.47      3.34 o 
   8   1   6       79.75       77.33      5.49 o 
 -10   2   6        8.33        5.38      2.73 o 
  -9   2   6       56.89       55.23      5.51 o 
  -8   2   6        5.54        8.50      3.36 o 
  -7   2   6      103.90      107.61      6.80 o 
  -6   2   6       57.46       45.94      4.55 o 
  -5   2   6      176.23      167.68      7.41 o 
  -4   2   6      292.46      358.53      9.72 o 
  -3   2   6      506.14      617.79     14.50 o 
  -2   2   6     1114.39     1211.33     20.98 o 
  -1   2   6       64.01       49.84      3.57 o 
   0   2   6      346.21      314.07      9.55 o 
   1   2   6      108.32       90.39      4.66 o 
   2   2   6       11.97       13.30      2.76 o 
   3   2   6        0.04        0.00      3.08 o 
   4   2   6        0.01       -0.45      3.08 o 
   5   2   6       85.08       96.59      6.50 o 
   6   2   6        0.33        1.44      3.14 o 
   7   2   6        5.63        3.00      3.67 o 
   8   2   6       22.02       22.38      3.40 o 
 -10   3   6       24.90       28.39      3.67 o 
  -9   3   6        4.83        9.44      3.27 o 
  -8   3   6      177.67      188.89      8.76 o 
  -7   3   6       48.31       48.18      5.24 o 
  -6   3   6      148.64      145.06      7.41 o 
  -5   3   6       75.40       69.53      5.11 o 
  -4   3   6      334.38      380.01     10.30 o 
  -3   3   6     1012.89     1137.89     21.68 o 
  -2   3   6      533.07      513.43     13.11 o 
  -1   3   6      562.32      563.39     13.52 o 
   0   3   6      139.58      136.18      5.34 o 
   1   3   6      777.81      702.76     16.30 o 
   2   3   6     2944.38     2700.19     40.79 o 
   3   3   6      442.68      415.37     11.70 o 
   4   3   6       63.10       61.35      4.85 o 
   5   3   6       46.97       54.69      5.09 o 
   6   3   6       47.21       43.05      5.14 o 
   7   3   6       56.22       53.95      5.21 o 
   8   3   6        0.01       -0.36      2.45 o 
 -10   4   6        0.08        2.47      2.76 o 
  -9   4   6       13.13       17.59      3.79 o 
  -8   4   6       57.99       64.95      5.75 o 
  -7   4   6       24.43       29.47      4.64 o 
  -6   4   6      296.05      295.91     10.65 o 
  -5   4   6        0.06       -0.43      3.29 o 
  -4   4   6      362.78      381.58     10.82 o 
  -3   4   6      124.14      150.11      6.26 o 
  -2   4   6      685.45      805.94     17.76 o 
  -1   4   6      418.07      399.43     11.77 o 
   0   4   6      182.32      170.21      6.48 o 
   1   4   6      142.40      103.41      5.38 o 
   2   4   6      333.74      276.75      9.07 o 
   3   4   6        0.50        2.16      3.14 o 
   4   4   6       28.28       21.57      4.31 o 
   5   4   6       29.38       28.07      4.63 o 
   6   4   6        1.29       -1.06      3.09 o 
   7   4   6       93.21      100.82      6.26 o 
   8   4   6       24.16       24.05      3.48 o 
 -10   5   6        1.29        1.22      2.23 o 
  -9   5   6       52.54       41.09      4.90 o 
  -8   5   6       95.08       92.99      6.60 o 
  -7   5   6      137.96      131.06      7.61 o 
  -6   5   6      283.47      265.92     10.54 o 
  -5   5   6       85.16       77.96      5.56 o 
  -4   5   6       43.26       37.69      3.88 o 
  -3   5   6       78.89       75.92      5.03 o 
  -2   5   6      825.30      850.76     19.45 o 
  -1   5   6       18.03       12.81      2.61 o 
   0   5   6        0.69       -2.23      2.23 o 
   1   5   6       46.70       39.86      3.58 o 
   2   5   6       86.75       69.41      4.99 o 
   3   5   6      105.19       91.10      5.71 o 
   4   5   6      549.89      533.06     14.79 o 
   5   5   6      517.49      473.95     14.43 o 
   6   5   6      101.76       90.81      6.52 o 
   7   5   6      119.21      122.50      6.68 o 
   8   5   6        0.41        0.27      2.15 o 
  -9   6   6       11.00        7.23      2.64 o 
  -8   6   6       35.06       28.97      4.72 o 
  -7   6   6      573.03      524.52     15.11 o 
  -6   6   6       22.01       29.49      4.22 o 
  -5   6   6       61.15       50.94      5.32 o 
  -4   6   6       12.93       12.78      3.25 o 
  -3   6   6      112.97      138.34      6.91 o 
  -2   6   6      814.20      871.42     20.87 o 
  -1   6   6       10.62        9.08      2.53 o 
   0   6   6       30.53       27.37      3.43 o 
   1   6   6       93.61       72.91      5.06 o 
   2   6   6        1.65        1.53      2.70 o 
   3   6   6      655.10      600.57     15.77 o 
   4   6   6     1318.00     1239.41     28.83 o 
   5   6   6      135.10      133.86      7.85 o 
   6   6   6      826.52      726.51     21.15 o 
   7   6   6      100.17       96.28      5.91 o 
  -9   7   6       38.83       37.60      3.98 o 
  -8   7   6       11.41        7.91      3.22 o 
  -7   7   6       58.19       48.90      5.29 o 
  -6   7   6       60.77       48.83      5.57 o 
  -5   7   6      223.42      204.50      9.33 o 
  -4   7   6      120.02      113.69      6.99 o 
  -3   7   6       64.77       63.62      5.51 o 
  -2   7   6       50.11       45.67      4.34 o 
  -1   7   6      225.46      246.67      9.24 o 
   0   7   6       42.62       42.59      4.19 o 
   1   7   6        3.01       -0.95      3.43 o 
   2   7   6      209.79      174.55      8.58 o 
   3   7   6        5.07        3.87      3.32 o 
   4   7   6      202.92      199.15      9.45 o 
   5   7   6       88.12       75.73      6.41 o 
   6   7   6      204.59      183.78      8.23 o 
   7   7   6        2.73        1.54      3.28 o 
  -8   8   6       16.93       15.22      2.84 o 
  -7   8   6       17.91       19.79      3.80 o 
  -6   8   6       21.34       25.65      3.80 o 
  -5   8   6       61.81       67.28      6.15 o 
  -4   8   6       25.31       20.67      4.77 o 
  -3   8   6       63.14       69.17      5.51 o 
  -2   8   6       46.49       47.85      5.29 o 
  -1   8   6        5.34        0.00      3.83 o 
   0   8   6      146.84      132.25      7.42 o 
   1   8   6        2.22       -1.55      4.99 o 
   2   8   6       56.36       56.38      5.63 o 
   3   8   6      137.92      125.59      7.63 o 
   4   8   6        0.18        0.52      2.60 o 
   5   8   6       12.16       11.50      2.97 o 
   6   8   6       27.18       23.26      3.28 o 
  -8   9   6       39.94       33.58      3.69 o 
  -7   9   6       13.46       17.53      3.86 o 
  -6   9   6       55.01       51.01      5.10 o 
  -5   9   6      184.41      196.73      8.94 o 
  -4   9   6       52.06       42.32      4.91 o 
  -3   9   6       63.64       76.48      6.18 o 
  -2   9   6        0.98       -3.70      3.84 o 
  -1   9   6      171.27      152.94      8.10 o 
   0   9   6        1.73        0.53      4.18 o 
   1   9   6      183.81      166.69      8.61 o 
   2   9   6      239.70      204.76      9.55 o 
   3   9   6        0.64       -3.75      3.75 o 
   4   9   6        7.95        7.61      3.47 o 
   5   9   6        1.40       -1.98      3.38 o 
   6   9   6       49.82       58.60      3.96 o 
  -7  10   6        0.02        0.00      3.05 o 
  -6  10   6        1.80        0.78      3.62 o 
  -5  10   6        0.18       -3.45      3.45 o 
  -4  10   6        0.38        4.30      2.94 o 
  -3  10   6       61.99       65.08      5.91 o 
  -2  10   6        0.82        3.67      3.89 o 
  -1  10   6        4.97        1.05      4.15 o 
   0  10   6       20.04        7.79      3.85 o 
   1  10   6       12.20       10.47      3.31 o 
   2  10   6        3.13        0.50      3.93 o 
   3  10   6        2.06        0.93      3.48 o 
   4  10   6        2.35       -3.99      4.07 o 
   5  10   6        0.17       -2.39      2.39 o 
  -6  11   6        0.33       -1.73      3.31 o 
  -5  11   6      243.71      239.87      8.91 o 
  -4  11   6       13.75        9.33      3.36 o 
  -3  11   6      249.35      227.12      9.24 o 
  -2  11   6      152.53      114.92      7.08 o 
  -1  11   6      118.87      106.97      6.80 o 
   0  11   6        2.00        3.22      3.32 o 
   1  11   6        0.08        1.40      4.03 o 
   2  11   6        4.40        4.60      2.88 o 
   3  11   6        0.28        1.50      2.53 o 
   4  11   6       32.67       31.53      3.71 o 
  -5  12   6       73.52       77.17      4.47 o 
  -4  12   6        4.62        0.85      3.01 o 
  -3  12   6       11.35        9.89      3.28 o 
  -2  12   6       20.88       24.01      3.56 o 
  -1  12   6       32.38       30.86      4.22 o 
   0  12   6        0.60       -0.79      3.80 o 
   1  12   6        1.61       -3.04      3.04 o 
   2  12   6        0.56        2.27      2.40 o 
   3  12   6        1.34        0.00      3.03 o 
  -2  13   6        0.91       -1.58      3.09 o 
  -1  13   6       54.90       61.14      4.43 o 
   0  13   6       38.89       29.67      3.80 o 
   1  13   6       86.32       75.35      4.62 o 
 -10   1   7        9.79        9.85      2.88 o 
  -9   1   7       38.44       27.26      4.91 o 
  -8   1   7     1071.04     1064.82     26.84 o 
  -7   1   7      501.37      492.29     14.21 o 
  -6   1   7       76.73       78.46      5.78 o 
  -5   1   7       60.99       65.34      4.65 o 
  -4   1   7       10.25        3.28      2.31 o 
  -3   1   7      634.27      731.75     16.37 o 
  -2   1   7       23.25       20.74      2.68 o 
  -1   1   7       59.96       59.51      4.01 o 
   0   1   7       61.73       66.81      4.07 o 
   1   1   7       69.65       70.60      4.45 o 
   2   1   7        0.64       -3.20      3.20 o 
   3   1   7      110.49      113.82      6.10 o 
   4   1   7        1.97        1.26      2.76 o 
   5   1   7       63.97       64.51      5.51 o 
   6   1   7        5.83        0.36      3.28 o 
   7   1   7      121.86      128.49      6.85 o 
   8   1   7        1.15        1.00      2.63 o 
 -10   2   7        0.63        1.06      2.22 o 
  -9   2   7      438.26      406.51     12.58 o 
  -8   2   7        1.18        1.58      4.39 o 
  -7   2   7       52.46       44.88      5.05 o 
  -6   2   7      180.26      199.67      8.50 o 
  -5   2   7      249.18      264.19      9.14 o 
  -4   2   7        4.19        3.89      2.79 o 
  -3   2   7     1087.11     1083.87     21.26 o 
  -2   2   7     3228.07     3389.33     45.71 o 
  -1   2   7      182.02      188.48      6.51 o 
   0   2   7       50.51       51.33      3.81 o 
   1   2   7      759.24      706.84     16.82 o 
   2   2   7      599.38      564.51     15.60 o 
   3   2   7      273.83      246.41      8.87 o 
   4   2   7        5.68        1.45      3.46 o 
   5   2   7        5.96        9.89      3.54 o 
   6   2   7       11.65       16.93      3.35 o 
   7   2   7        0.47       -3.60      3.60 o 
   8   2   7       10.26       17.91      2.49 o 
 -10   3   7        9.39        8.38      2.50 o 
  -9   3   7       11.64       11.98      3.41 o 
  -8   3   7        7.57        3.67      4.48 o 
  -7   3   7      381.75      355.86     11.93 o 
  -6   3   7       11.69        5.09      3.63 o 
  -5   3   7        1.62        2.52      2.61 o 
  -4   3   7      613.35      647.12     17.04 o 
  -3   3   7      600.70      608.56     15.60 o 
  -2   3   7        5.08        5.02      2.26 o 
  -1   3   7      110.44      104.93      5.32 o 
   0   3   7      105.42       98.03      5.08 o 
   1   3   7      399.25      347.00      9.75 o 
   2   3   7      241.13      196.09      7.81 o 
   3   3   7      151.76      147.65      7.10 o 
   4   3   7       64.23       60.87      5.28 o 
   5   3   7      105.03       97.37      6.70 o 
   6   3   7      100.19       96.58      6.79 o 
   7   3   7       40.48       41.97      4.48 o 
   8   3   7       11.31       13.93      2.80 o 
 -10   4   7        1.15        1.18      2.10 o 
  -9   4   7       72.91       64.00      5.29 o 
  -8   4   7       62.22       63.68      5.90 o 
  -7   4   7       92.10       85.58      6.42 o 
  -6   4   7       22.33       22.89      3.77 o 
  -5   4   7      102.06      106.26      6.09 o 
  -4   4   7       19.50       21.24      3.28 o 
  -3   4   7       65.21       71.90      5.14 o 
  -2   4   7      190.96      149.37      6.41 o 
  -1   4   7      150.62      152.45      6.41 o 
   0   4   7       27.00       17.97      2.94 o 
   1   4   7       11.66       11.72      3.28 o 
   2   4   7        1.17       -0.42      2.67 o 
   3   4   7        4.83        1.56      3.05 o 
   4   4   7      500.88      455.09     13.74 o 
   5   4   7        6.38        6.45      3.83 o 
   6   4   7        3.49        3.03      2.92 o 
   7   4   7       31.61       32.59      4.06 o 
   8   4   7       81.70       68.49      4.22 o 
 -10   5   7        3.21        0.74      2.47 o 
  -9   5   7       13.63        8.73      3.69 o 
  -8   5   7        0.49        2.47      3.79 o 
  -7   5   7      306.75      300.16     11.26 o 
  -6   5   7        0.51        3.10      4.38 o 
  -5   5   7       16.60       14.99      4.05 o 
  -4   5   7       12.18        9.87      3.46 o 
  -3   5   7      233.63      240.21      8.71 o 
  -2   5   7        0.15        0.50      2.50 o 
  -1   5   7      419.51      380.62     10.84 o 
   0   5   7       29.86       19.18      3.38 o 
   1   5   7       20.75       26.00      3.44 o 
   2   5   7       47.58       59.88      5.11 o 
   3   5   7        2.61        0.50      4.25 o 
   4   5   7      164.23      153.60      8.42 o 
   5   5   7       55.61       53.24      5.66 o 
   6   5   7       25.07       35.15      4.25 o 
   7   5   7       17.21       20.73      3.29 o 
  -9   6   7        3.18        4.83      2.62 o 
  -8   6   7        0.72        2.45      3.03 o 
  -7   6   7       63.74       59.41      5.29 o 
  -6   6   7       84.74       85.58      6.37 o 
  -5   6   7       35.25       32.80      4.78 o 
  -4   6   7       15.11       17.73      3.83 o 
  -3   6   7      678.83      664.39     18.76 o 
  -2   6   7      729.48      681.39     18.70 o 
  -1   6   7        4.18        5.61      2.69 o 
   0   6   7      131.50      117.90      6.43 o 
   1   6   7       11.45       13.48      3.12 o 
   2   6   7       47.28       37.34      4.90 o 
   3   6   7      111.18       96.50      6.74 o 
   4   6   7      156.60      141.50      7.87 o 
   5   6   7       47.80       45.63      5.00 o 
   6   6   7        0.01       -0.44      3.20 o 
   7   6   7        0.05        2.49      2.56 o 
  -9   7   7       87.70       87.02      4.80 o 
  -8   7   7        5.13        0.00      3.19 o 
  -7   7   7      237.20      204.31      9.00 o 
  -6   7   7       79.28       67.28      5.54 o 
  -5   7   7       40.97       43.16      5.21 o 
  -4   7   7      520.11      483.18     14.06 o 
  -3   7   7     1084.90     1055.60     25.32 o 
  -2   7   7       55.89       50.19      5.12 o 
  -1   7   7      401.00      401.38     12.50 o 
   0   7   7        0.63        1.45      3.46 o 
   1   7   7       21.72       28.08      3.58 o 
   2   7   7       14.42        9.06      4.03 o 
   3   7   7      182.99      169.61      8.48 o 
   4   7   7      139.38      119.27      7.34 o 
   5   7   7      114.93      105.00      6.33 o 
   6   7   7      133.80      115.87      6.31 o 
   7   7   7       20.56       21.40      2.91 o 
  -8   8   7       22.33       24.77      3.34 o 
  -7   8   7       19.99       13.46      3.34 o 
  -6   8   7       12.24       15.34      3.89 o 
  -5   8   7       31.89       26.65      4.99 o 
  -4   8   7      222.37      229.19      9.78 o 
  -3   8   7       34.64       27.74      4.83 o 
  -2   8   7       12.24       12.29      3.55 o 
  -1   8   7        0.56        1.53      4.04 o 
   0   8   7        2.32        1.39      3.26 o 
   1   8   7      117.03      112.19      6.80 o 
   2   8   7       69.36       53.37      5.57 o 
   3   8   7      148.07       97.88      7.16 o 
   4   8   7        3.34        0.99      3.90 o 
   5   8   7       31.10       24.44      3.81 o 
   6   8   7      122.62      102.05      5.49 o 
  -8   9   7       48.74       43.23      3.57 o 
  -7   9   7       45.70       58.99      4.68 o 
  -6   9   7       10.65        3.58      3.87 o 
  -5   9   7       92.52       87.79      6.30 o 
  -4   9   7       20.02       20.47      4.07 o 
  -3   9   7      721.12      675.39     20.75 o 
  -2   9   7       90.56       91.33      6.65 o 
  -1   9   7       92.83       88.12      6.83 o 
   0   9   7       77.02       57.34      5.77 o 
   1   9   7        0.69        2.14      3.12 o 
   2   9   7       21.98       21.31      3.95 o 
   3   9   7        0.66       -2.47      3.66 o 
   4   9   7      180.29      156.86      7.58 o 
   5   9   7       10.51       12.79      3.03 o 
  -7  10   7        0.57        2.16      2.84 o 
  -6  10   7        3.84       -1.83      3.38 o 
  -5  10   7        3.33        8.69      2.56 o 
  -4  10   7        0.23        1.91      3.24 o 
  -3  10   7       18.81       24.69      4.20 o 
  -2  10   7       34.33       28.96      5.23 o 
  -1  10   7       70.37       86.95      6.35 o 
   0  10   7       10.98        2.59      3.76 o 
   1  10   7       98.99       95.33      6.46 o 
   2  10   7        1.25       -1.43      3.95 o 
   3  10   7       55.99       51.29      4.38 o 
   4  10   7       42.13       39.26      3.58 o 
   5  10   7       89.83       95.55      4.76 o 
  -6  11   7       12.14       14.81      2.39 o 
  -5  11   7       72.66       79.35      5.08 o 
  -4  11   7        0.22       -3.87      3.87 o 
  -3  11   7       18.66       16.14      3.83 o 
  -2  11   7        0.86        3.31      2.93 o 
  -1  11   7       14.90       15.80      3.92 o 
   0  11   7      128.75      117.86      7.09 o 
   1  11   7      180.81      145.16      7.16 o 
   2  11   7        4.40        1.17      3.51 o 
   3  11   7        1.60        0.33      2.67 o 
   4  11   7        0.58        0.71      2.37 o 
  -4  12   7        7.49        4.19      2.90 o 
  -3  12   7       11.38       10.08      3.21 o 
  -2  12   7       66.88       74.48      5.23 o 
  -1  12   7       73.60       82.94      5.73 o 
   0  12   7       30.40       34.59      4.11 o 
   1  12   7        6.06        1.62      3.62 o 
   2  12   7       10.84        6.96      2.88 o 
 -10   0   8        4.41        5.43      2.51 o 
  -9   0   8      115.78      120.57      7.13 o 
  -8   0   8     1040.12     1032.33     25.94 o 
  -7   0   8     4079.28     3978.82     60.58 o 
  -6   0   8        2.95       -2.79      4.56 o 
  -5   0   8      566.72      506.24     15.66 o 
  -4   0   8      681.50      754.02     18.23 o 
  -3   0   8      252.01      302.30      8.81 o 
  -2   0   8      168.30      184.49      6.65 o 
  -1   0   8     1491.17     1525.57     26.26 o 
   0   0   8      338.53      368.04      9.71 o 
   1   0   8      168.80      162.17      6.62 o 
   2   0   8      385.09      364.05     10.85 o 
   3   0   8       29.36       33.09      3.87 o 
   4   0   8     1240.48     1301.67     29.40 o 
   5   0   8      144.70      136.08      8.54 o 
   6   0   8       38.53       30.10      4.73 o 
   7   0   8        4.32        4.46      2.62 o 
   8   0   8        6.19        9.80      2.36 o 
 -10   1   8        7.89        7.92      2.33 o 
  -9   1   8      101.68       92.20      6.31 o 
  -8   1   8        3.04        2.62      3.35 o 
  -7   1   8      205.00      193.30      9.26 o 
  -6   1   8       76.97       76.90      5.73 o 
  -5   1   8       26.62       32.15      4.13 o 
  -4   1   8       77.35       84.93      5.14 o 
  -3   1   8      108.28      113.18      5.43 o 
  -2   1   8       86.80       84.91      4.78 o 
  -1   1   8       14.94       20.43      2.85 o 
   0   1   8       35.96       41.60      3.90 o 
   1   1   8       54.18       62.42      4.08 o 
   2   1   8      482.88      511.66     15.54 o 
   3   1   8       55.48       67.37      5.03 o 
   4   1   8        5.69        7.13      2.94 o 
   5   1   8        0.18       -1.08      4.09 o 
   6   1   8        0.31       -1.02      2.98 o 
   7   1   8       11.48       14.07      2.83 o 
   8   1   8       88.89       89.95      4.88 o 
 -10   2   8        8.77       10.73      2.45 o 
  -9   2   8       99.60      102.57      6.18 o 
  -8   2   8       27.16       31.29      4.10 o 
  -7   2   8      872.98      880.97     23.69 o 
  -6   2   8       27.60       23.60      4.31 o 
  -5   2   8       16.46        9.62      3.23 o 
  -4   2   8       36.67       34.98      3.60 o 
  -3   2   8       80.73       74.01      4.50 o 
  -2   2   8      870.39      858.77     18.73 o 
  -1   2   8        2.74        8.96      2.18 o 
   0   2   8     1468.08     1537.20     27.53 o 
   1   2   8       26.39       26.06      3.78 o 
   2   2   8      163.59      173.72      7.61 o 
   3   2   8       30.67       31.09      3.87 o 
   4   2   8       20.45       23.06      3.80 o 
   5   2   8       29.97       34.43      4.66 o 
   6   2   8       61.54       70.52      5.68 o 
   7   2   8        9.26       16.83      2.89 o 
   8   2   8       22.67       24.22      3.03 o 
 -10   3   8       11.61       13.67      2.69 o 
  -9   3   8       29.46       31.58      4.22 o 
  -8   3   8       19.84        8.92      4.15 o 
  -7   3   8      324.25      278.76     11.02 o 
  -6   3   8       15.56       18.06      3.61 o 
  -5   3   8       86.19       82.90      5.57 o 
  -4   3   8       20.41       18.54      3.71 o 
  -3   3   8        8.55        3.13      2.71 o 
  -2   3   8      225.24      262.69      8.39 o 
  -1   3   8      152.81      174.98      6.83 o 
   0   3   8        7.61        2.39      2.79 o 
   1   3   8      385.85      364.55     10.75 o 
   2   3   8        6.92        1.15      2.89 o 
   3   3   8      429.04      398.52     12.25 o 
   4   3   8      199.58      196.35      9.07 o 
   5   3   8       45.98       47.19      4.90 o 
   6   3   8       73.80       70.49      5.64 o 
   7   3   8      172.07      175.79      7.44 o 
 -10   4   8       22.62       21.63      2.62 o 
  -9   4   8       91.84       83.85      5.63 o 
  -8   4   8      334.95      294.68     11.25 o 
  -7   4   8      326.02      295.74     11.10 o 
  -6   4   8      143.31      124.13      7.63 o 
  -5   4   8       43.23       45.63      4.64 o 
  -4   4   8      140.63      137.11      6.76 o 
  -3   4   8        3.69       12.06      2.85 o 
  -2   4   8       51.24       48.10      4.13 o 
  -1   4   8      278.98      319.43      9.80 o 
   0   4   8      117.69       86.47      5.43 o 
   1   4   8       52.80       42.90      4.39 o 
   2   4   8      101.21       92.47      6.19 o 
   3   4   8      110.85      107.59      6.59 o 
   4   4   8      968.37      801.37     23.11 o 
   5   4   8      142.15      135.86      7.76 o 
   6   4   8       53.50       46.96      5.08 o 
   7   4   8      129.23      137.20      6.52 o 
  -9   5   8        0.41        1.88      2.89 o 
  -8   5   8       45.42       34.34      4.35 o 
  -7   5   8      102.73       85.10      6.38 o 
  -6   5   8      101.28       90.91      6.64 o 
  -5   5   8      470.03      460.46     13.62 o 
  -4   5   8      187.71      185.13      8.49 o 
  -3   5   8        3.25       14.09      2.92 o 
  -2   5   8       40.85       35.85      3.88 o 
  -1   5   8        6.17        6.30      2.58 o 
   0   5   8        8.85        4.03      2.94 o 
   1   5   8       29.09       26.83      3.80 o 
   2   5   8       25.45       28.84      3.99 o 
   3   5   8      261.00      220.22      9.48 o 
   4   5   8     1304.57     1162.34     28.15 o 
   5   5   8      125.59      122.01      7.28 o 
   6   5   8       61.53       71.06      4.99 o 
   7   5   8       31.25       33.00      3.41 o 
  -9   6   8        0.62        2.59      3.11 o 
  -8   6   8       41.18       27.81      3.66 o 
  -7   6   8       23.14       33.43      4.11 o 
  -6   6   8      173.79      181.53      8.93 o 
  -5   6   8       33.60       44.16      5.32 o 
  -4   6   8      602.81      592.32     18.70 o 
  -3   6   8       69.09       60.91      5.27 o 
  -2   6   8      885.64      863.94     21.86 o 
  -1   6   8      648.62      747.92     20.25 o 
   0   6   8      137.84      115.32      6.70 o 
   1   6   8      241.27      198.49      8.97 o 
   2   6   8        2.03        0.00      3.37 o 
   3   6   8      419.55      348.64     12.00 o 
   4   6   8      118.25       96.27      7.02 o 
   5   6   8        0.18       -0.97      2.81 o 
   6   6   8        6.13       10.47      2.99 o 
   7   6   8        0.30        0.72      2.15 o 
  -9   7   8        2.57        2.74      1.90 o 
  -8   7   8      125.47      113.82      6.16 o 
  -7   7   8       24.80       20.44      4.21 o 
  -6   7   8      175.49      170.22      8.45 o 
  -5   7   8      305.75      281.54     11.07 o 
  -4   7   8      561.76      553.02     15.27 o 
  -3   7   8     1059.06      956.19     24.62 o 
  -2   7   8       12.56        9.26      4.11 o 
  -1   7   8      637.62      618.59     19.13 o 
   0   7   8      121.08      104.88      7.14 o 
   1   7   8        4.74        2.63      4.04 o 
   2   7   8       14.39       11.82      3.67 o 
   3   7   8       46.45       41.79      5.00 o 
   4   7   8       10.17        9.77      3.58 o 
   5   7   8      221.09      174.60      8.37 o 
   6   7   8       27.57       23.83      3.33 o 
  -8   8   8       52.71       53.65      4.21 o 
  -7   8   8        8.52        9.16      2.92 o 
  -6   8   8       97.16       89.25      6.53 o 
  -5   8   8      107.20       88.61      6.37 o 
  -4   8   8        3.23        1.06      4.15 o 
  -3   8   8      227.61      240.47     10.25 o 
  -2   8   8      295.11      297.49     11.15 o 
  -1   8   8      897.83      880.72     23.85 o 
   0   8   8       36.23       38.63      4.65 o 
   1   8   8       22.03       13.31      4.24 o 
   2   8   8       50.50       44.20      4.70 o 
   3   8   8        9.68       11.92      3.22 o 
   4   8   8       65.33       51.17      4.92 o 
   5   8   8       50.11       44.93      4.19 o 
   6   8   8      210.60      208.58      6.80 o 
  -7   9   8       22.18       16.73      3.29 o 
  -6   9   8        9.16        3.38      3.92 o 
  -5   9   8        6.27       -1.91      5.01 o 
  -4   9   8       72.08       72.38      6.00 o 
  -3   9   8      460.32      442.51     13.72 o 
  -2   9   8        1.02        1.05      3.93 o 
  -1   9   8       43.84       45.91      5.51 o 
   0   9   8       13.15       14.96      4.62 o 
   1   9   8      140.93      125.36      7.66 o 
   2   9   8        0.00       -1.00      4.02 o 
   3   9   8        6.45        2.44      3.11 o 
   4   9   8        0.04       -1.53      2.67 o 
   5   9   8        1.04       -1.12      2.41 o 
  -7  10   8        0.66        1.21      2.50 o 
  -6  10   8       39.60       33.08      4.01 o 
  -5  10   8       28.25       30.38      4.40 o 
  -4  10   8       22.84       25.94      4.46 o 
  -3  10   8       68.85       81.72      6.15 o 
  -2  10   8        0.37        2.45      3.58 o 
  -1  10   8        5.34        2.96      3.37 o 
   0  10   8        0.21        1.49      4.12 o 
   1  10   8       87.48       67.42      5.81 o 
   2  10   8       40.33       43.67      4.24 o 
   3  10   8       20.55       19.30      3.00 o 
   4  10   8       27.83       30.46      3.23 o 
  -5  11   8       16.26       18.69      3.11 o 
  -4  11   8       44.53       52.18      4.74 o 
  -3  11   8       49.51       52.24      5.03 o 
  -2  11   8        4.21        3.34      3.88 o 
  -1  11   8      109.80      115.92      6.62 o 
   0  11   8       81.22       82.94      5.83 o 
   1  11   8        0.05        1.29      2.68 o 
   2  11   8       56.26       50.30      4.29 o 
   3  11   8        6.25        2.86      2.35 o 
  -4  12   8        6.91        8.59      2.68 o 
  -3  12   8       74.86       83.76      5.06 o 
  -2  12   8       20.97       19.72      3.05 o 
  -1  12   8       35.38       37.57      3.99 o 
   0  12   8      178.56      191.14      7.45 o 
   1  12   8        4.54        4.54      2.82 o 
 -10   1   9        7.17        8.67      2.74 o 
  -9   1   9        1.06        0.90      3.19 o 
  -8   1   9        1.23        3.10      4.57 o 
  -7   1   9      194.66      189.40      9.10 o 
  -6   1   9      194.06      192.25      8.65 o 
  -5   1   9      108.60      109.67      6.40 o 
  -4   1   9       19.78       17.82      3.08 o 
  -3   1   9      467.75      494.55     14.56 o 
  -2   1   9     1604.75     1666.30     29.47 o 
  -1   1   9      352.58      365.15     10.09 o 
   0   1   9       62.08       70.97      5.01 o 
   1   1   9       22.81       19.91      3.22 o 
   2   1   9      135.75      145.68      7.27 o 
   3   1   9      542.41      560.61     15.37 o 
   4   1   9       99.58       99.22      7.38 o 
   5   1   9       21.48       20.06      4.24 o 
   6   1   9       28.76       23.41      4.13 o 
   7   1   9        9.01        7.21      2.91 o 
 -10   2   9       70.29       76.98      4.76 o 
  -9   2   9       11.00        5.57      3.15 o 
  -8   2   9       89.71       86.06      6.59 o 
  -7   2   9      123.15      132.37      7.55 o 
  -6   2   9      475.52      510.50     14.35 o 
  -5   2   9      430.29      429.12     12.36 o 
  -4   2   9       27.46       21.68      3.38 o 
  -3   2   9       90.85       83.03      5.13 o 
  -2   2   9      723.35      721.50     18.02 o 
  -1   2   9      180.18      161.17      6.91 o 
   0   2   9      131.36      127.28      6.51 o 
   1   2   9       26.00       28.16      3.51 o 
   2   2   9      278.28      270.65     10.00 o 
   3   2   9      188.23      177.48      8.61 o 
   4   2   9       85.32       87.71      6.53 o 
   5   2   9       43.15       48.60      4.93 o 
   6   2   9      107.45      111.34      6.68 o 
   7   2   9       37.75       42.39      4.16 o 
 -10   3   9       11.19       13.88      2.76 o 
  -9   3   9       22.48       20.46      3.58 o 
  -8   3   9        0.41       -3.92      3.92 o 
  -7   3   9      546.04      522.50     14.90 o 
  -6   3   9      221.91      209.55      9.34 o 
  -5   3   9        7.45       -1.26      3.29 o 
  -4   3   9      100.63      101.36      6.18 o 
  -3   3   9      193.69      193.09      7.84 o 
  -2   3   9       36.59       32.11      3.89 o 
  -1   3   9       19.19       11.54      3.47 o 
   0   3   9        0.38        2.06      2.83 o 
   1   3   9      302.69      268.07      9.86 o 
   2   3   9       29.18       19.63      4.26 o 
   3   3   9       24.28       19.50      4.21 o 
   4   3   9        9.80       10.14      3.51 o 
   5   3   9        0.67       -0.52      4.01 o 
   6   3   9       69.83       69.36      5.74 o 
   7   3   9       46.73       41.34      3.86 o 
 -10   4   9        5.53        2.48      3.02 o 
  -9   4   9       62.29       62.74      4.82 o 
  -8   4   9       17.03       20.35      4.51 o 
  -7   4   9        5.46        5.94      3.51 o 
  -6   4   9       48.01       58.89      5.61 o 
  -5   4   9       96.81      107.12      6.53 o 
  -4   4   9       33.62       30.83      4.02 o 
  -3   4   9       12.78       15.79      3.46 o 
  -2   4   9      175.57      164.82      7.46 o 
  -1   4   9        0.20       -3.94      3.94 o 
   0   4   9       61.12       48.10      4.49 o 
   1   4   9        2.33       -3.29      4.12 o 
   2   4   9        7.34        5.04      3.54 o 
   3   4   9        6.26        5.70      3.34 o 
   4   4   9        6.68        4.69      3.55 o 
   5   4   9      183.80      205.56      9.29 o 
   6   4   9        0.31       -0.27      2.76 o 
   7   4   9       86.21       88.92      4.70 o 
  -9   5   9        4.24        2.10      2.64 o 
  -8   5   9       22.72       27.65      4.03 o 
  -7   5   9        0.10        1.37      3.21 o 
  -6   5   9        5.65        5.96      3.83 o 
  -5   5   9        9.06        5.80      3.90 o 
  -4   5   9      158.02      148.74      7.70 o 
  -3   5   9       18.16       17.61      3.90 o 
  -2   5   9      277.63      266.38      9.89 o 
  -1   5   9      188.05      185.09      8.29 o 
   0   5   9      315.28      259.70     10.00 o 
   1   5   9      115.91       99.77      6.54 o 
   2   5   9        1.33       -1.05      3.99 o 
   3   5   9        0.11       -1.81      3.44 o 
   4   5   9       55.55       55.27      4.94 o 
   5   5   9       58.46       59.35      5.43 o 
   6   5   9       41.34       42.67      4.20 o 
  -9   6   9       20.44       19.26      2.95 o 
  -8   6   9        0.10        2.48      3.36 o 
  -7   6   9       27.41       19.56      4.00 o 
  -6   6   9      380.24      359.43     12.24 o 
  -5   6   9      184.46      164.36      8.78 o 
  -4   6   9       20.93       21.47      3.88 o 
  -3   6   9        0.47       -1.98      2.92 o 
  -2   6   9       24.27       30.13      3.94 o 
  -1   6   9      124.92      143.41      7.65 o 
   0   6   9       80.01       78.84      6.26 o 
   1   6   9        7.06       -1.75      3.95 o 
   2   6   9       75.15       63.67      6.23 o 
   3   6   9        3.35        5.75      3.26 o 
   4   6   9      118.70      118.77      6.81 o 
   5   6   9        1.02        0.00      3.39 o 
   6   6   9       79.39       74.75      4.74 o 
  -8   7   9       31.06       32.20      3.76 o 
  -7   7   9      121.47      122.29      7.28 o 
  -6   7   9      172.88      174.57      8.38 o 
  -5   7   9        6.49       11.17      3.24 o 
  -4   7   9       21.19       23.13      4.03 o 
  -3   7   9      226.68      198.51      9.29 o 
  -2   7   9      303.97      285.02     10.76 o 
  -1   7   9       93.77       99.42      6.60 o 
   0   7   9      310.17      268.47     10.79 o 
   1   7   9      138.94      127.51      7.60 o 
   2   7   9       17.70       15.46      3.76 o 
   3   7   9       46.68       39.08      4.79 o 
   4   7   9        0.30        2.48      2.98 o 
   5   7   9        7.04        0.75      3.70 o 
   6   7   9       42.62       41.12      3.41 o 
  -8   8   9        8.02        8.99      2.59 o 
  -7   8   9       23.13       18.26      3.56 o 
  -6   8   9      121.69       92.28      6.35 o 
  -5   8   9       88.22       77.40      6.20 o 
  -4   8   9       50.29       48.15      5.46 o 
  -3   8   9       19.09       18.92      4.62 o 
  -2   8   9      204.20      182.81      9.03 o 
  -1   8   9       61.31       69.12      5.98 o 
   0   8   9       58.79       50.46      5.49 o 
   1   8   9       30.30       18.55      4.68 o 
   2   8   9       87.44       79.55      6.16 o 
   3   8   9       12.14        8.87      3.70 o 
   4   8   9       18.38       19.36      3.30 o 
   5   8   9      108.30      103.62      5.47 o 
  -7   9   9       20.04       20.72      3.49 o 
  -6   9   9        8.15        9.11      3.12 o 
  -5   9   9      118.91      113.24      6.54 o 
  -4   9   9      486.97      468.91     13.71 o 
  -3   9   9        1.56        1.00      4.67 o 
  -2   9   9       95.62       92.55      6.54 o 
  -1   9   9        0.25       -3.55      3.55 o 
   0   9   9       52.13       54.51      4.98 o 
   1   9   9        7.74        2.33      3.75 o 
   2   9   9        0.20        1.40      3.12 o 
   3   9   9        6.53        7.59      2.45 o 
   4   9   9        0.79       -1.60      3.06 o 
  -6  10   9        1.15       -1.20      3.06 o 
  -5  10   9        0.73        1.48      2.82 o 
  -4  10   9        0.06        2.51      2.85 o 
  -3  10   9       11.02       15.17      3.38 o 
  -2  10   9       87.47       87.33      6.50 o 
  -1  10   9       21.86       18.71      4.39 o 
   0  10   9       36.70       27.88      4.46 o 
   1  10   9       39.77       39.70      4.64 o 
   2  10   9        4.07       -0.39      3.63 o 
   3  10   9        9.59        8.16      2.92 o 
  -5  11   9        6.39        6.04      2.80 o 
  -4  11   9        0.49       -2.25      3.42 o 
  -3  11   9        3.43       -1.43      3.54 o 
  -2  11   9        0.65       -1.12      3.49 o 
  -1  11   9        8.87        5.99      2.80 o 
   0  11   9        2.61        0.00      3.72 o 
   1  11   9        4.61        3.55      3.02 o 
   2  11   9       35.98       33.90      3.69 o 
  -3  12   9       51.95       51.28      3.68 o 
  -2  12   9       28.68       27.94      3.38 o 
  -1  12   9       23.40       26.79      3.30 o 
   0  12   9       13.33       15.22      2.96 o 
 -10   0  10        9.14        9.73      2.29 o 
  -9   0  10       16.37       19.67      3.60 o 
  -8   0  10      356.86      353.94     11.73 o 
  -7   0  10       30.03       23.46      4.48 o 
  -6   0  10     1233.29     1203.91     27.64 o 
  -5   0  10      647.59      633.12     18.95 o 
  -4   0  10       59.57       65.07      5.03 o 
  -3   0  10       80.47       69.90      5.06 o 
  -2   0  10      566.98      588.01     16.69 o 
  -1   0  10     3546.33     3606.73     52.38 o 
   0   0  10      340.97      377.18     11.25 o 
   1   0  10      421.95      473.71     13.22 o 
   2   0  10      480.58      514.09     14.52 o 
   3   0  10      207.52      209.26      9.57 o 
   4   0  10        1.84        1.09      3.27 o 
   5   0  10       20.58       20.05      3.98 o 
   6   0  10       76.46       97.04      6.05 o 
   7   0  10       30.77       36.45      3.54 o 
 -10   1  10        0.00       -0.29      1.87 o 
  -9   1  10       27.45       21.19      3.83 o 
  -8   1  10       72.82       57.25      5.44 o 
  -7   1  10      103.94      104.71      6.99 o 
  -6   1  10      133.05      145.41      7.90 o 
  -5   1  10      108.10       98.81      6.32 o 
  -4   1  10        0.00        1.31      3.31 o 
  -3   1  10      143.42      124.84      6.20 o 
  -2   1  10      139.90      137.44      6.65 o 
  -1   1  10       84.29       90.73      5.32 o 
   0   1  10        7.71        7.50      3.03 o 
   1   1  10       10.56       10.81      2.92 o 
   2   1  10      266.46      287.93     10.52 o 
   3   1  10       27.37       26.05      4.39 o 
   4   1  10      153.55      167.74      8.60 o 
   5   1  10        1.46        1.02      4.36 o 
   6   1  10        0.06       -2.47      3.64 o 
   7   1  10        2.79        1.06      2.07 o 
 -10   2  10       44.90       40.38      3.58 o 
  -9   2  10       26.31       27.45      3.61 o 
  -8   2  10       67.60       76.30      5.74 o 
  -7   2  10       77.87       74.91      5.90 o 
  -6   2  10     1226.02     1171.22     27.64 o 
  -5   2  10      670.32      636.46     19.05 o 
  -4   2  10       22.66       19.75      3.44 o 
  -3   2  10       83.70       84.31      5.19 o 
  -2   2  10       74.91       71.07      5.29 o 
  -1   2  10      304.76      367.09     10.98 o 
   0   2  10       33.29       40.07      4.10 o 
   1   2  10       87.40       88.96      5.96 o 
   2   2  10       59.34       57.52      5.25 o 
   3   2  10        1.73        1.08      4.04 o 
   4   2  10       31.33       28.98      4.39 o 
   5   2  10       19.49       16.32      3.67 o 
   6   2  10        0.20       -0.53      2.66 o 
   7   2  10       25.69       28.40      3.00 o 
 -10   3  10       11.60       13.08      2.50 o 
  -9   3  10       17.48       11.97      3.11 o 
  -8   3  10       15.07       20.26      3.90 o 
  -7   3  10      138.65      121.87      7.31 o 
  -6   3  10      577.00      521.37     14.84 o 
  -5   3  10      495.89      496.48     14.21 o 
  -4   3  10        3.42        5.90      2.43 o 
  -3   3  10        0.87        1.77      3.19 o 
  -2   3  10        0.07        2.58      3.50 o 
  -1   3  10        0.06       -3.67      3.67 o 
   0   3  10      203.03      189.86      8.30 o 
   1   3  10       95.30      103.84      6.85 o 
   2   3  10       52.09       57.60      5.86 o 
   3   3  10        1.02        6.54      3.33 o 
   4   3  10        8.27       10.04      3.13 o 
   5   3  10       27.80       23.53      4.48 o 
   6   3  10        2.64        3.75      2.41 o 
  -9   4  10        0.26        1.08      2.71 o 
  -8   4  10        2.55        0.92      3.96 o 
  -7   4  10       79.77       59.63      5.54 o 
  -6   4  10      193.70      225.84      9.76 o 
  -5   4  10      272.17      269.60     10.43 o 
  -4   4  10      544.75      505.47     14.18 o 
  -3   4  10       14.28       12.46      3.63 o 
  -2   4  10      359.56      356.95     11.49 o 
  -1   4  10      479.38      479.67     13.50 o 
   0   4  10       45.89       41.58      4.84 o 
   1   4  10      105.20       80.15      6.27 o 
   2   4  10       77.24       80.94      6.18 o 
   3   4  10      130.17      122.67      7.89 o 
   4   4  10       35.01       31.24      4.47 o 
   5   4  10      106.36       98.07      6.74 o 
   6   4  10       16.06       17.04      3.08 o 
  -9   5  10       52.60       63.48      4.21 o 
  -8   5  10       23.82       22.78      3.72 o 
  -7   5  10       23.57       15.88      3.54 o 
  -6   5  10      492.38      419.60     13.20 o 
  -5   5  10      222.94      211.42      9.89 o 
  -4   5  10        4.41        1.02      4.88 o 
  -3   5  10        8.85        6.91      3.46 o 
  -2   5  10     1713.91     1597.41     32.55 o 
  -1   5  10      802.14      801.75     21.67 o 
   0   5  10      229.10      214.26      9.26 o 
   1   5  10      273.28      240.53     10.29 o 
   2   5  10      244.86      194.44      9.40 o 
   3   5  10       24.31       33.27      4.29 o 
   4   5  10      184.75      168.95      8.55 o 
   5   5  10       87.09       84.94      5.70 o 
   6   5  10       23.36       25.24      3.24 o 
  -9   6  10        0.00       -0.52      2.59 o 
  -8   6  10       44.44       40.34      4.07 o 
  -7   6  10       17.38       16.41      3.63 o 
  -6   6  10      342.13      309.75     11.38 o 
  -5   6  10       88.74       79.83      6.41 o 
  -4   6  10      487.19      444.94     13.69 o 
  -3   6  10       16.24       13.40      3.72 o 
  -2   6  10      183.65      176.24      8.69 o 
  -1   6  10       37.91       54.52      5.67 o 
   0   6  10      456.04      384.15     12.90 o 
   1   6  10       37.13       33.94      4.35 o 
   2   6  10       34.41       26.96      4.41 o 
   3   6  10       65.58       68.11      6.06 o 
   4   6  10       39.64       33.93      4.41 o 
   5   6  10      144.18      142.58      6.77 o 
  -8   7  10        4.29        1.28      3.28 o 
  -7   7  10       98.30       85.08      5.55 o 
  -6   7  10       47.51       47.23      4.69 o 
  -5   7  10        0.83        2.56      3.28 o 
  -4   7  10      144.21      134.83      7.69 o 
  -3   7  10      149.23      137.77      7.68 o 
  -2   7  10      433.71      410.22     13.43 o 
  -1   7  10      172.53      176.48      9.05 o 
   0   7  10       93.32       75.85      6.30 o 
   1   7  10        1.31        1.64      3.90 o 
   2   7  10       37.11       25.01      4.56 o 
   3   7  10       30.62       18.50      4.10 o 
   4   7  10        1.53       -2.47      3.78 o 
   5   7  10      265.60      240.32      8.16 o 
  -8   8  10        3.93        0.24      2.38 o 
  -7   8  10        4.03        5.11      2.53 o 
  -6   8  10        0.83        0.85      3.35 o 
  -5   8  10        0.13        2.38      4.01 o 
  -4   8  10        7.21        9.72      3.16 o 
  -3   8  10      165.58      173.74      8.73 o 
  -2   8  10       20.85       14.54      4.73 o 
  -1   8  10       10.69        1.73      3.58 o 
   0   8  10       50.98       51.45      5.49 o 
   1   8  10       65.72       59.27      5.57 o 
   2   8  10       20.69       23.67      3.66 o 
   3   8  10       75.71       76.16      5.79 o 
   4   8  10       18.02       17.21      3.50 o 
  -7   9  10       10.63        7.72      2.33 o 
  -6   9  10        3.73       -0.70      2.89 o 
  -5   9  10       88.85       85.16      5.57 o 
  -4   9  10       38.78       49.26      4.77 o 
  -3   9  10       11.65       15.22      3.73 o 
  -2   9  10       13.18       10.67      3.76 o 
  -1   9  10       12.88       10.64      3.66 o 
   0   9  10        6.89        2.47      3.79 o 
   1   9  10       38.11       26.39      4.65 o 
   2   9  10       42.19       29.27      4.36 o 
   3   9  10       60.77       49.45      4.25 o 
   4   9  10       17.78       15.83      2.80 o 
  -6  10  10       17.59       23.49      2.87 o 
  -5  10  10        6.26        3.92      2.56 o 
  -4  10  10        0.50        0.75      3.23 o 
  -3  10  10       60.44       72.65      5.38 o 
  -2  10  10        1.38       -1.26      3.62 o 
  -1  10  10        0.81        0.42      2.32 o 
   0  10  10       16.93       10.30      3.87 o 
   1  10  10        1.83       -1.02      2.67 o 
   2  10  10       84.95       81.29      5.25 o 
   3  10  10        0.00       -2.38      2.38 o 
  -4  11  10        2.57        8.53      2.22 o 
  -3  11  10       60.74       63.81      4.44 o 
  -2  11  10       33.44       37.18      3.81 o 
  -1  11  10        0.62        1.28      2.51 o 
   0  11  10        4.48        6.48      2.99 o 
   1  11  10       45.42       55.14      4.06 o 
 -10   1  11        0.00       -2.33      2.33 o 
  -9   1  11        0.29       -1.56      2.91 o 
  -8   1  11        9.89        9.92      3.52 o 
  -7   1  11       77.10       77.76      5.84 o 
  -6   1  11       63.67       59.13      5.51 o 
  -5   1  11      213.08      193.43      8.85 o 
  -4   1  11       12.34       18.06      3.34 o 
  -3   1  11      542.73      562.19     17.43 o 
  -2   1  11       59.91       60.66      4.98 o 
  -1   1  11       55.48       61.76      5.14 o 
   0   1  11       70.75       75.73      5.83 o 
   1   1  11        3.31        3.64      4.62 o 
   2   1  11       93.53       94.26      6.87 o 
   3   1  11       74.27       76.16      6.16 o 
   4   1  11       65.21       59.14      6.18 o 
   5   1  11      100.77      106.11      6.80 o 
   6   1  11       20.22       20.46      3.32 o 
 -10   2  11        0.43        0.48      2.35 o 
  -9   2  11        1.15       -2.63      2.89 o 
  -8   2  11        2.34       -1.89      3.52 o 
  -7   2  11      203.60      174.14      8.34 o 
  -6   2  11     1007.96      889.24     23.90 o 
  -5   2  11        6.83        5.75      3.29 o 
  -4   2  11      222.25      211.38      9.23 o 
  -3   2  11        6.03        5.89      3.15 o 
  -2   2  11       99.29       94.67      6.44 o 
  -1   2  11       47.28       39.27      4.61 o 
   0   2  11      180.92      170.00      8.54 o 
   1   2  11      349.69      340.36     12.00 o 
   2   2  11       31.86       34.44      4.73 o 
   3   2  11       12.63       10.00      3.90 o 
   4   2  11       19.20       18.60      3.73 o 
   5   2  11      167.86      178.52      8.39 o 
   6   2  11        1.53        2.24      2.62 o 
  -9   3  11        0.89       -2.64      2.64 o 
  -8   3  11       22.01       23.60      3.49 o 
  -7   3  11       99.00       90.36      6.68 o 
  -6   3  11      137.49      112.69      7.09 o 
  -5   3  11        3.74        3.09      3.99 o 
  -4   3  11      404.42      364.70     11.94 o 
  -3   3  11      198.97      180.07      8.30 o 
  -2   3  11       40.58       43.83      4.53 o 
  -1   3  11       39.51       37.13      5.08 o 
   0   3  11      133.54      111.83      7.11 o 
   1   3  11        6.33        2.15      4.50 o 
   2   3  11       71.82       63.10      5.86 o 
   3   3  11        4.21        1.84      3.80 o 
   4   3  11       12.34       11.60      3.71 o 
   5   3  11       26.90       26.38      4.09 o 
   6   3  11      161.06      159.32      6.87 o 
  -9   4  11        8.61       12.77      3.04 o 
  -8   4  11        1.45        0.43      3.34 o 
  -7   4  11        2.29        4.94      3.28 o 
  -6   4  11       98.21       81.80      5.98 o 
  -5   4  11      208.26      170.40      8.51 o 
  -4   4  11      112.69      107.65      6.80 o 
  -3   4  11      150.63      145.30      7.69 o 
  -2   4  11      123.53      120.52      7.03 o 
  -1   4  11      491.83      475.67     13.93 o 
   0   4  11       77.67       70.24      5.76 o 
   1   4  11      254.30      230.36     10.19 o 
   2   4  11       80.51       85.11      6.03 o 
   3   4  11        7.25        4.32      3.95 o 
   4   4  11        1.69        1.46      3.28 o 
   5   4  11      100.88       97.14      6.15 o 
   6   4  11        0.00        2.02      2.43 o 
  -9   5  11        6.49        1.09      3.12 o 
  -8   5  11        2.88       -1.30      2.48 o 
  -7   5  11       75.17       68.49      5.64 o 
  -6   5  11       13.99        5.79      3.22 o 
  -5   5  11       27.47       27.27      4.02 o 
  -4   5  11       76.35       78.30      5.87 o 
  -3   5  11       49.78       49.47      5.00 o 
  -2   5  11      263.23      245.11      9.83 o 
  -1   5  11       21.44       30.44      4.27 o 
   0   5  11      172.04      137.44      8.16 o 
   1   5  11       21.67       16.62      4.83 o 
   2   5  11       67.22       55.96      5.22 o 
   3   5  11       35.45       32.86      4.32 o 
   4   5  11        9.88        1.81      4.53 o 
   5   5  11       60.57       49.43      4.36 o 
  -8   6  11        5.45        5.88      2.44 o 
  -7   6  11       43.66       43.55      4.70 o 
  -6   6  11        0.23        0.00      4.30 o 
  -5   6  11       47.38       48.38      4.82 o 
  -4   6  11       14.94       23.75      4.14 o 
  -3   6  11        9.44        7.34      3.58 o 
  -2   6  11       14.64        9.07      3.86 o 
  -1   6  11      162.28      155.43      8.45 o 
   0   6  11      129.42       95.27      7.19 o 
   1   6  11       11.07        1.83      4.09 o 
   2   6  11       25.13       26.81      4.47 o 
   3   6  11       14.42       15.46      3.35 o 
   4   6  11       35.95       32.50      4.13 o 
   5   6  11       78.86       82.10      4.75 o 
  -8   7  11        6.07        5.49      2.53 o 
  -7   7  11        7.83        8.24      2.77 o 
  -6   7  11       12.37        9.19      3.72 o 
  -5   7  11        0.12       -4.28      4.28 o 
  -4   7  11       34.93       27.50      4.45 o 
  -3   7  11      316.77      323.42     11.56 o 
  -2   7  11      366.32      374.01     12.47 o 
  -1   7  11        0.07        4.51      2.84 o 
   0   7  11        1.05       -5.11      5.11 o 
   1   7  11       66.18       55.01      5.47 o 
   2   7  11        2.41       -1.96      3.47 o 
   3   7  11        0.16       -2.58      3.33 o 
   4   7  11        0.43        2.71      2.41 o 
  -7   8  11        1.65        0.91      3.18 o 
  -6   8  11        0.62       -1.53      3.90 o 
  -5   8  11        7.59        1.75      3.51 o 
  -4   8  11      110.89       93.79      6.32 o 
  -3   8  11        3.16       -3.92      4.75 o 
  -2   8  11      104.51       95.25      6.60 o 
  -1   8  11       75.27       86.54      6.14 o 
   0   8  11       99.97       78.04      6.59 o 
   1   8  11       13.05       15.01      4.06 o 
   2   8  11       16.10       18.11      3.56 o 
   3   8  11        0.80        1.43      3.12 o 
   4   8  11       15.12       15.53      2.55 o 
  -6   9  11        0.75       -1.21      2.80 o 
  -5   9  11       20.59       25.41      3.95 o 
  -4   9  11       98.60      110.51      6.32 o 
  -3   9  11       73.31       73.78      5.43 o 
  -2   9  11        0.29        1.78      3.38 o 
  -1   9  11       27.48       26.09      4.12 o 
   0   9  11        9.92        2.96      3.81 o 
   1   9  11       99.30      106.85      6.13 o 
   2   9  11       12.14       16.06      3.20 o 
   3   9  11       27.02       32.56      3.26 o 
  -5  10  11       35.54       32.93      3.61 o 
  -4  10  11       43.02       48.32      3.95 o 
  -3  10  11       13.66       19.93      3.41 o 
  -2  10  11      144.30      149.10      6.97 o 
  -1  10  11        0.73        0.72      3.33 o 
   0  10  11       43.76       37.73      4.36 o 
   1  10  11       81.39       94.54      5.64 o 
   2  10  11        0.79        0.00      2.08 o 
  -3  11  11        2.97        1.96      3.20 o 
  -2  11  11       91.97      120.97      5.54 o 
  -1  11  11       53.45       58.00      4.10 o 
  -9   0  12        0.01        0.24      2.37 o 
  -8   0  12        4.45        6.29      3.40 o 
  -7   0  12        6.08       18.87      4.16 o 
  -6   0  12      857.09      756.85     21.79 o 
  -5   0  12       11.24       -5.18      5.43 o 
  -4   0  12      115.21      108.65      6.71 o 
  -3   0  12       44.17       46.07      4.86 o 
  -2   0  12       63.46       66.26      5.54 o 
  -1   0  12      925.79      975.80     24.64 o 
   0   0  12      105.18      111.44      7.54 o 
   1   0  12        8.02       11.00      3.36 o 
   2   0  12       96.78      102.68      7.13 o 
   3   0  12      237.45      260.38     10.69 o 
   4   0  12      169.21      169.71      8.30 o 
   5   0  12       78.98       88.45      5.66 o 
  -9   1  12        3.74        5.06      2.37 o 
  -8   1  12      105.25      100.44      6.19 o 
  -7   1  12       19.63       21.82      3.93 o 
  -6   1  12        7.88        1.57      4.35 o 
  -5   1  12       90.10       75.75      6.07 o 
  -4   1  12        1.41       -2.02      4.35 o 
  -3   1  12        4.43        4.60      3.44 o 
  -2   1  12      192.51      190.82      8.64 o 
  -1   1  12        1.42        2.30      2.91 o 
   0   1  12       89.28       82.78      6.93 o 
   1   1  12        0.88        2.21      4.21 o 
   2   1  12       31.01       37.99      4.93 o 
   3   1  12        0.11       -1.80      3.08 o 
   4   1  12        0.74        5.49      2.21 o 
   5   1  12       14.88       18.08      3.52 o 
  -9   2  12       18.98       25.17      3.17 o 
  -8   2  12       53.80       66.37      4.82 o 
  -7   2  12       51.17       44.73      4.99 o 
  -6   2  12       19.87       20.17      4.32 o 
  -5   2  12      184.59      179.38      8.62 o 
  -4   2  12      556.88      548.28     15.05 o 
  -3   2  12       69.33       64.29      5.58 o 
  -2   2  12       19.25       18.49      3.99 o 
  -1   2  12       64.73       59.86      5.74 o 
   0   2  12      214.44      199.00      9.66 o 
   1   2  12        2.51       -0.56      3.81 o 
   2   2  12       30.64       21.59      4.44 o 
   3   2  12       31.78       31.06      4.34 o 
   4   2  12      115.73      108.95      6.98 o 
   5   2  12       26.47       28.43      3.87 o 
  -9   3  12       18.20       17.99      3.16 o 
  -8   3  12        2.89        3.87      2.74 o 
  -7   3  12        0.49       -0.48      3.53 o 
  -6   3  12      136.49      122.05      7.12 o 
  -5   3  12      496.53      465.41     14.02 o 
  -4   3  12        2.47       -3.11      4.39 o 
  -3   3  12      317.55      339.39     11.57 o 
  -2   3  12       19.77       16.87      4.24 o 
  -1   3  12      250.58      254.82     10.10 o 
   0   3  12      501.55      460.77     14.49 o 
   1   3  12       11.69       13.07      4.07 o 
   2   3  12      284.41      263.76     10.85 o 
   3   3  12       21.49       16.05      3.70 o 
   4   3  12       61.92       54.72      5.11 o 
   5   3  12        1.49        2.05      2.27 o 
  -9   4  12       72.06       87.13      4.73 o 
  -8   4  12       16.37       14.64      3.47 o 
  -7   4  12      110.35      107.81      6.61 o 
  -6   4  12       67.72       64.82      5.70 o 
  -5   4  12      675.11      660.79     20.37 o 
  -4   4  12      345.88      349.11     11.95 o 
  -3   4  12       56.89       55.38      5.63 o 
  -2   4  12        0.81        3.79      3.02 o 
  -1   4  12       66.02       78.16      6.48 o 
   0   4  12        1.55        2.80      3.31 o 
   1   4  12       20.31       14.93      4.72 o 
   2   4  12      169.80      153.31      8.12 o 
   3   4  12        0.16       -2.01      3.34 o 
   4   4  12        0.47       -0.85      3.22 o 
   5   4  12       14.10       14.23      2.85 o 
  -8   5  12        4.76        0.69      2.67 o 
  -7   5  12       49.74       46.55      4.36 o 
  -6   5  12      126.06      111.37      7.15 o 
  -5   5  12      141.29      148.06      7.78 o 
  -4   5  12        4.27        4.18      3.81 o 
  -3   5  12        0.37       -4.07      4.07 o 
  -2   5  12        0.70        3.14      3.14 o 
  -1   5  12      312.20      301.82     11.33 o 
   0   5  12      387.08      334.19     12.53 o 
   1   5  12      183.00      163.63      8.57 o 
   2   5  12        2.70        1.75      3.30 o 
   3   5  12       53.31       45.06      5.11 o 
   4   5  12       11.13        8.86      2.76 o 
   5   5  12       26.29       30.31      3.22 o 
  -8   6  12        4.57        6.56      2.20 o 
  -7   6  12        0.49       -2.31      3.13 o 
  -6   6  12        0.13        1.81      2.85 o 
  -5   6  12        2.57        0.00      3.80 o 
  -4   6  12      525.65      531.78     14.86 o 
  -3   6  12        0.90        3.45      3.35 o 
  -2   6  12       46.92       54.77      5.29 o 
  -1   6  12       23.46       32.14      4.28 o 
   0   6  12       76.22       58.10      5.44 o 
   1   6  12        2.02        0.00      4.30 o 
   2   6  12        4.64       -2.94      3.98 o 
   3   6  12        1.02        2.11      3.55 o 
   4   6  12       71.07       75.72      4.82 o 
  -7   7  12       16.79       12.97      3.05 o 
  -6   7  12        8.01        9.06      2.97 o 
  -5   7  12       49.37       42.92      4.72 o 
  -4   7  12       35.21       29.76      4.27 o 
  -3   7  12        0.62       -2.47      3.67 o 
  -2   7  12      115.00      127.49      7.49 o 
  -1   7  12       12.95       10.24      3.45 o 
   0   7  12       64.01       68.69      5.78 o 
   1   7  12       75.69       73.47      5.49 o 
   2   7  12       23.56       18.60      3.61 o 
   3   7  12        1.46       -0.71      3.58 o 
   4   7  12        4.64       -1.50      2.25 o 
  -7   8  12       10.38       11.06      2.69 o 
  -6   8  12        0.64        0.99      2.98 o 
  -5   8  12       77.13       81.67      5.44 o 
  -4   8  12      116.53      129.92      6.65 o 
  -3   8  12       19.96       17.97      3.89 o 
  -2   8  12        3.29        3.95      3.09 o 
  -1   8  12        5.11        4.21      3.06 o 
   0   8  12       20.21       11.11      4.00 o 
   1   8  12        7.40       12.44      2.80 o 
   2   8  12        0.19        0.97      2.27 o 
   3   8  12       95.13      110.88      5.11 o 
  -6   9  12       31.37       38.56      3.39 o 
  -5   9  12        1.23        4.55      2.62 o 
  -4   9  12        0.73       -1.77      3.49 o 
  -3   9  12       27.29       25.84      3.68 o 
  -2   9  12       17.29       17.36      3.37 o 
  -1   9  12       50.40       55.20      4.31 o 
   0   9  12        0.00       -2.31      3.26 o 
   1   9  12        0.02       -2.26      2.56 o 
   2   9  12       21.33       30.80      3.44 o 
  -4  10  12       38.54       43.08      3.68 o 
  -3  10  12       33.87       33.84      3.55 o 
  -2  10  12       58.57       64.66      4.47 o 
  -1  10  12       23.87       36.75      3.36 o 
   0  10  12        9.04        8.28      2.67 o 
  -9   1  13        0.22       -1.46      2.80 o 
  -8   1  13       16.12       16.85      3.44 o 
  -7   1  13        1.21       -2.84      3.84 o 
  -6   1  13        2.97        2.04      4.62 o 
  -5   1  13      102.57       88.91      6.59 o 
  -4   1  13      232.58      242.98     10.21 o 
  -3   1  13      145.27      146.77      7.97 o 
  -2   1  13       30.83       37.52      4.07 o 
  -1   1  13      136.12      145.96      8.05 o 
   0   1  13       31.98       40.50      4.91 o 
   1   1  13       40.51       37.02      4.94 o 
   2   1  13        0.17        0.55      3.60 o 
   3   1  13      229.59      269.84     10.74 o 
   4   1  13       58.17       59.01      5.08 o 
   5   1  13       15.76       21.30      2.69 o 
  -9   2  13        0.88       -2.83      2.83 o 
  -8   2  13        6.13        2.07      2.71 o 
  -7   2  13        1.34        1.86      2.93 o 
  -6   2  13       55.55       49.17      5.00 o 
  -5   2  13      332.84      317.33     11.46 o 
  -4   2  13      675.21      696.00     21.11 o 
  -3   2  13      179.13      169.77      8.44 o 
  -2   2  13      124.08      122.62      7.20 o 
  -1   2  13       13.57       19.11      3.83 o 
   0   2  13      269.04      263.33     11.25 o 
   1   2  13      149.47      168.00      9.20 o 
   2   2  13        2.92        2.89      3.46 o 
   3   2  13      117.55      133.47      7.35 o 
   4   2  13       13.10       14.86      3.40 o 
   5   2  13       35.20       41.57      3.70 o 
  -9   3  13        1.11        0.50      2.16 o 
  -8   3  13        0.59       -1.10      2.90 o 
  -7   3  13        0.76        2.23      2.41 o 
  -6   3  13        6.02        1.98      3.35 o 
  -5   3  13        1.18        2.07      3.72 o 
  -4   3  13      228.25      205.05      9.54 o 
  -3   3  13       12.42       19.88      4.06 o 
  -2   3  13       28.04       35.20      4.60 o 
  -1   3  13      612.68      665.74     20.31 o 
   0   3  13      276.64      284.15     11.39 o 
   1   3  13       36.72       36.34      5.02 o 
   2   3  13      110.13      122.63      7.61 o 
   3   3  13       23.52       27.44      3.95 o 
   4   3  13       28.10       32.28      3.84 o 
  -8   4  13        4.62        4.21      2.56 o 
  -7   4  13       20.75       19.57      3.67 o 
  -6   4  13       30.08       30.11      4.25 o 
  -5   4  13      924.40      867.53     23.37 o 
  -4   4  13      739.19      701.82     20.99 o 
  -3   4  13      121.57      127.77      7.79 o 
  -2   4  13       92.89       89.59      6.83 o 
  -1   4  13      222.30      234.12      9.97 o 
   0   4  13      277.73      224.90     10.36 o 
   1   4  13      148.40      168.43      8.64 o 
   2   4  13       57.12       58.79      5.38 o 
   3   4  13       46.68       48.56      5.05 o 
   4   4  13        1.05        1.67      2.82 o 
  -8   5  13        0.03        1.44      2.43 o 
  -7   5  13        0.03       -3.72      3.72 o 
  -6   5  13        0.97       -1.78      3.34 o 
  -5   5  13        1.99        2.42      4.25 o 
  -4   5  13       13.77       12.79      3.90 o 
  -3   5  13      204.71      208.72      9.37 o 
  -2   5  13      147.28      151.47      8.15 o 
  -1   5  13      311.73      330.44     11.91 o 
   0   5  13      190.99      196.22      9.83 o 
   1   5  13       10.44        8.95      3.71 o 
   2   5  13        8.67        3.44      3.05 o 
   3   5  13       12.45       11.25      3.15 o 
   4   5  13       27.16       30.95      3.47 o 
  -8   6  13        2.78        6.13      2.34 o 
  -7   6  13        4.09        5.93      2.44 o 
  -6   6  13       11.48       13.13      3.09 o 
  -5   6  13        1.48        0.45      3.68 o 
  -4   6  13       64.31       60.18      5.29 o 
  -3   6  13       43.44       42.25      5.43 o 
  -2   6  13      188.28      206.44      8.88 o 
  -1   6  13       11.80        2.94      4.94 o 
   0   6  13       12.17        5.45      3.97 o 
   1   6  13        3.98        9.52      3.21 o 
   2   6  13       30.43       34.64      4.16 o 
   3   6  13        1.27       -2.45      2.57 o 
  -7   7  13        7.00        7.92      2.50 o 
  -6   7  13        2.40        1.03      3.09 o 
  -5   7  13        6.49       -0.40      3.63 o 
  -4   7  13        4.38       14.15      3.10 o 
  -3   7  13       62.59       80.10      5.44 o 
  -2   7  13       13.62       13.08      3.26 o 
  -1   7  13       10.29       14.06      3.51 o 
   0   7  13        4.27       -2.45      3.16 o 
   1   7  13       15.64       14.78      3.05 o 
   2   7  13        9.44        8.24      3.05 o 
   3   7  13       17.00       11.88      2.54 o 
  -6   8  13       13.27       13.40      2.65 o 
  -5   8  13       76.64       72.25      4.74 o 
  -4   8  13        2.22        0.00      3.26 o 
  -3   8  13       41.14       40.51      4.49 o 
  -2   8  13       17.60       15.13      3.29 o 
  -1   8  13       70.45      105.93      5.78 o 
   0   8  13       45.07       36.96      4.47 o 
   1   8  13        3.27        2.97      2.74 o 
   2   8  13       10.96       16.58      3.11 o 
  -5   9  13        9.22       15.52      2.75 o 
  -4   9  13        0.12        2.30      2.85 o 
  -3   9  13       95.01      105.61      5.58 o 
  -2   9  13        5.24        1.70      2.82 o 
  -1   9  13        2.41        3.08      2.16 o 
   0   9  13       50.34       44.01      4.12 o 
  -9   0  14      217.39      247.07      7.26 o 
  -8   0  14        5.16        1.05      2.63 o 
  -7   0  14        0.18       -3.50      3.50 o 
  -6   0  14        0.53       -3.83      3.83 o 
  -5   0  14       14.89       14.58      3.44 o 
  -4   0  14       45.90       40.87      4.48 o 
  -3   0  14       51.90       57.15      5.45 o 
  -2   0  14      148.97      148.88      8.02 o 
  -1   0  14      638.59      646.76     19.89 o 
   0   0  14      281.42      311.39     11.98 o 
   1   0  14        0.52        0.00      3.75 o 
   2   0  14       30.34       43.17      4.67 o 
   3   0  14       59.07       71.38      5.38 o 
   4   0  14        0.84       -2.54      3.18 o 
  -9   1  14        1.44        2.61      1.98 o 
  -8   1  14       12.12        4.82      3.15 o 
  -7   1  14        0.11       -0.43      2.92 o 
  -6   1  14      184.76      181.47      8.32 o 
  -5   1  14        3.67        5.75      3.60 o 
  -4   1  14       34.54       35.26      4.50 o 
  -3   1  14       51.91       52.90      5.44 o 
  -2   1  14      593.83      595.58     15.98 o 
  -1   1  14       11.04        4.16      3.40 o 
   0   1  14        0.04        0.00      3.29 o 
   1   1  14      413.66      438.42     14.19 o 
   2   1  14        3.84        5.94      3.33 o 
   3   1  14       16.66       14.01      3.32 o 
   4   1  14       14.74       17.28      3.14 o 
  -8   2  14        5.07        1.10      2.79 o 
  -7   2  14       18.46       18.25      3.03 o 
  -6   2  14       32.12       31.66      3.99 o 
  -5   2  14        0.62       -0.50      4.04 o 
  -4   2  14       22.54       17.85      4.18 o 
  -3   2  14        6.54        3.46      3.02 o 
  -2   2  14        5.54       -4.99      4.99 o 
  -1   2  14       48.70       53.86      4.96 o 
   0   2  14      176.67      192.59      9.51 o 
   1   2  14       31.43       26.53      4.47 o 
   2   2  14        0.33       -3.68      3.68 o 
   3   2  14      128.93      132.99      7.32 o 
   4   2  14        2.78        1.18      2.68 o 
  -8   3  14        0.02        0.00      2.48 o 
  -7   3  14        7.91       10.76      2.86 o 
  -6   3  14        1.26       -2.27      2.97 o 
  -5   3  14       44.98       37.82      4.35 o 
  -4   3  14       85.71       82.79      6.07 o 
  -3   3  14       25.37       33.93      4.33 o 
  -2   3  14       45.59       50.83      5.26 o 
  -1   3  14        9.73       12.27      3.73 o 
   0   3  14       21.51       13.07      4.18 o 
   1   3  14      286.87      275.39     10.92 o 
   2   3  14       46.92       44.16      4.91 o 
   3   3  14       33.89       28.46      3.73 o 
   4   3  14        5.82        7.66      2.36 o 
  -8   4  14        5.33        6.48      2.45 o 
  -7   4  14       30.36       31.65      3.70 o 
  -6   4  14        0.00       -2.99      3.29 o 
  -5   4  14       39.79       43.46      5.11 o 
  -4   4  14        2.92       -1.47      4.09 o 
  -3   4  14      423.50      449.93     13.77 o 
  -2   4  14      130.32      165.81      8.32 o 
  -1   4  14       42.68       43.45      4.53 o 
   0   4  14       67.12       64.80      5.72 o 
   1   4  14       80.64       78.81      5.95 o 
   2   4  14       23.31       15.83      3.61 o 
   3   4  14        6.48        3.67      2.56 o 
  -7   5  14       28.23       35.36      3.73 o 
  -6   5  14        1.94        6.77      2.65 o 
  -5   5  14       22.02       23.06      3.52 o 
  -4   5  14       27.54       26.71      4.13 o 
  -3   5  14        0.47        2.88      3.52 o 
  -2   5  14        0.75       -3.67      3.67 o 
  -1   5  14       76.61       88.69      6.24 o 
   0   5  14       28.95       27.04      4.90 o 
   1   5  14        0.02       -2.27      3.54 o 
   2   5  14       23.31       21.19      3.51 o 
   3   5  14        1.10        0.99      2.40 o 
  -7   6  14       65.21       70.84      4.43 o 
  -6   6  14       20.67       24.25      3.47 o 
  -5   6  14        1.46        1.96      3.70 o 
  -4   6  14        7.98        9.09      3.43 o 
  -3   6  14      320.73      347.00     11.16 o 
  -2   6  14       38.99       41.03      4.51 o 
  -1   6  14      206.11      229.99      9.26 o 
   0   6  14        5.06        6.58      3.08 o 
   1   6  14        0.43       -3.20      3.20 o 
   2   6  14       79.56       73.56      4.68 o 
  -6   7  14        1.36        2.48      2.57 o 
  -5   7  14       34.92       42.41      4.01 o 
  -4   7  14       13.23       10.62      3.32 o 
  -3   7  14       30.19       39.29      4.30 o 
  -2   7  14        2.04        1.97      3.46 o 
  -1   7  14       11.84       18.32      3.47 o 
   0   7  14       17.29       17.98      3.25 o 
   1   7  14       10.42        7.09      2.62 o 
   2   7  14       36.84       43.32      3.76 o 
  -5   8  14        0.01        3.77      1.86 o 
  -4   8  14        6.14        0.60      3.13 o 
  -3   8  14       23.85       26.27      3.13 o 
  -2   8  14       16.37       21.62      3.58 o 
  -1   8  14        1.33       -2.48      3.20 o 
   0   8  14        1.82       -3.45      3.45 o 
  -3   9  14        0.78       -1.16      2.56 o 
  -2   9  14       76.42       82.24      4.33 o 
  -8   1  15        3.54        1.93      2.88 o 
  -7   1  15        6.44        8.04      2.77 o 
  -6   1  15        1.14       -1.71      3.53 o 
  -5   1  15       38.19       42.38      4.18 o 
  -4   1  15      221.77      201.17      9.25 o 
  -3   1  15        3.41        1.49      3.34 o 
  -2   1  15       98.15       94.80      6.51 o 
  -1   1  15        3.10       -3.93      4.11 o 
   0   1  15       13.74        8.63      4.24 o 
   1   1  15       96.99      103.19      7.05 o 
   2   1  15        0.76        0.41      3.22 o 
   3   1  15      198.46      247.93      8.42 o 
  -8   2  15        0.06        1.21      2.05 o 
  -7   2  15       15.18       22.73      2.94 o 
  -6   2  15        0.35       -0.42      2.85 o 
  -5   2  15      135.13      121.45      6.97 o 
  -4   2  15        0.09       -0.96      2.89 o 
  -3   2  15      167.90      166.72      8.42 o 
  -2   2  15        3.82       10.82      2.84 o 
  -1   2  15       46.95       46.37      5.07 o 
   0   2  15      104.86      103.46      6.91 o 
   1   2  15       87.60       97.54      6.35 o 
   2   2  15      237.89      284.80     10.04 o 
   3   2  15        0.90        1.00      2.30 o 
  -8   3  15        4.08        1.72      2.19 o 
  -7   3  15       13.08       12.24      2.80 o 
  -6   3  15       42.64       51.92      4.63 o 
  -5   3  15        8.34       12.32      3.52 o 
  -4   3  15       24.97       30.75      3.86 o 
  -3   3  15       12.23       15.93      3.16 o 
  -2   3  15       34.16       32.22      4.28 o 
  -1   3  15       74.31       80.55      5.73 o 
   0   3  15      153.12      160.10      8.35 o 
   1   3  15       43.23       42.06      5.11 o 
   2   3  15       24.78       26.45      3.69 o 
   3   3  15        0.03        0.54      2.44 o 
  -7   4  15        3.54       -0.59      3.49 o 
  -6   4  15        5.84       13.84      2.70 o 
  -5   4  15       11.97       17.60      3.61 o 
  -4   4  15       74.70       89.54      5.92 o 
  -3   4  15      150.60      165.51      8.07 o 
  -2   4  15       18.23       22.51      3.76 o 
  -1   4  15       72.18       84.71      6.03 o 
   0   4  15       45.74       39.31      4.53 o 
   1   4  15      230.82      229.81      8.87 o 
   2   4  15       15.53       16.18      3.13 o 
  -7   5  15        0.00       -2.47      2.65 o 
  -6   5  15       16.08       14.35      2.84 o 
  -5   5  15       33.06       38.85      4.07 o 
  -4   5  15       18.39       33.57      3.69 o 
  -3   5  15       98.72       99.85      6.33 o 
  -2   5  15       30.89       29.60      3.83 o 
  -1   5  15       17.39       14.18      3.76 o 
   0   5  15        8.26        2.76      3.49 o 
   1   5  15       14.92       18.72      3.28 o 
   2   5  15        9.45       11.64      2.66 o 
  -6   6  15        3.35        1.60      2.91 o 
  -5   6  15        3.99        0.64      3.72 o 
  -4   6  15      118.52      129.78      6.33 o 
  -3   6  15      232.50      253.35      9.02 o 
  -2   6  15       19.81       25.06      3.92 o 
  -1   6  15       42.11       47.56      4.43 o 
   0   6  15       19.35       13.57      3.38 o 
   1   6  15        0.02       -0.89      3.23 o 
  -5   7  15       34.07       38.61      3.38 o 
  -4   7  15        0.04        0.88      2.74 o 
  -3   7  15        0.06       -0.42      2.08 o 
  -2   7  15       25.04       24.92      3.20 o 
  -1   7  15       10.04       13.87      2.56 o 
   0   7  15        6.35        4.93      2.80 o 
  -3   8  15       46.71       53.08      3.64 o 
  -2   8  15        4.02        2.13      2.56 o 
  -7   0  16       45.35       55.97      4.23 o 
  -6   0  16        3.97        2.67      2.58 o 
  -5   0  16        9.14        3.28      3.94 o 
  -4   0  16      245.49      267.21      9.95 o 
  -3   0  16      424.24      458.91     13.39 o 
  -2   0  16       81.39       70.04      5.43 o 
  -1   0  16      327.47      353.74     11.29 o 
   0   0  16       44.15       50.97      4.97 o 
   1   0  16       29.02       35.61      4.01 o 
   2   0  16      116.30      138.17      6.48 o 
  -7   1  16        3.93        6.20      2.39 o 
  -6   1  16       16.43       19.89      3.16 o 
  -5   1  16       12.40       14.90      3.26 o 
  -4   1  16        1.58        2.60      2.41 o 
  -3   1  16       14.07        7.44      3.73 o 
  -2   1  16      125.20      139.15      7.00 o 
  -1   1  16       10.77        9.75      3.27 o 
   0   1  16      126.45      140.93      7.61 o 
   1   1  16        0.73       -3.50      3.50 o 
   2   1  16        7.13        8.64      2.42 o 
  -7   2  16       14.32       20.54      3.08 o 
  -6   2  16        0.57       -0.34      3.47 o 
  -5   2  16        3.00        1.57      3.56 o 
  -4   2  16        3.22        1.27      3.02 o 
  -3   2  16       39.65       45.52      4.30 o 
  -2   2  16       19.57       23.13      3.43 o 
  -1   2  16        8.61        6.41      3.04 o 
   0   2  16      342.91      410.81     12.30 o 
   1   2  16       30.79       33.46      3.79 o 
   2   2  16        8.36        8.34      2.34 o 
  -7   3  16        3.35        0.00      3.17 o 
  -6   3  16       40.13       41.72      3.89 o 
  -5   3  16       15.79       10.38      2.91 o 
  -4   3  16       33.38       23.80      4.19 o 
  -3   3  16        0.72       -3.83      3.83 o 
  -2   3  16        6.22        1.66      3.17 o 
  -1   3  16       14.27       12.42      3.16 o 
   0   3  16       49.57       45.97      4.57 o 
   1   3  16      216.94      235.73      8.69 o 
   2   3  16        4.44        5.60      2.22 o 
  -6   4  16        7.71        8.95      2.23 o 
  -5   4  16       10.36       13.95      2.67 o 
  -4   4  16       12.54       11.34      3.18 o 
  -3   4  16      147.29      161.75      7.45 o 
  -2   4  16        0.87        3.83      2.69 o 
  -1   4  16        2.39        2.19      2.97 o 
   0   4  16       61.53       73.08      5.15 o 
   1   4  16       52.20       54.61      4.38 o 
  -6   5  16        0.02        0.24      2.12 o 
  -5   5  16       40.24       45.49      3.79 o 
  -4   5  16       76.79       87.64      4.91 o 
  -3   5  16       68.50       79.28      5.15 o 
  -2   5  16       50.89       70.92      5.00 o 
  -1   5  16        0.29       -0.32      3.03 o 
   0   5  16        3.21       -0.42      2.77 o 
  -5   6  16       41.91       52.91      3.60 o 
  -4   6  16       90.44      102.91      5.11 o 
  -3   6  16       79.23       77.20      4.83 o 
  -2   6  16       20.00       24.23      2.94 o 
  -1   6  16       61.86       79.90      4.48 o 
  -6   1  17        5.48        7.10      2.47 o 
  -5   1  17       18.00       16.37      3.11 o 
  -4   1  17       22.47       27.81      3.41 o 
  -3   1  17        8.77        3.29      3.75 o 
  -2   1  17       18.43       21.46      3.06 o 
  -1   1  17       72.96       71.90      4.56 o 
   0   1  17        9.40       11.43      2.94 o 
   1   1  17        5.26        1.57      2.48 o 
  -6   2  17       40.98       64.21      3.98 o 
  -5   2  17        7.32        6.17      2.76 o 
  -4   2  17        0.05        2.38      2.78 o 
  -3   2  17        2.64        2.12      2.47 o 
  -2   2  17       10.91       16.46      2.83 o 
  -1   2  17      116.64      147.00      6.54 o 
   0   2  17       55.63       58.58      4.71 o 
  -5   3  17        1.60       -0.85      2.45 o 
  -4   3  17        0.57       -0.31      2.54 o 
  -3   3  17        5.52        0.99      3.26 o 
  -2   3  17        0.18       -1.29      3.00 o 
  -1   3  17        2.42       -3.04      3.04 o 
   0   3  17       50.20       67.16      4.28 o 
  -5   4  17        4.09        0.16      2.13 o 
  -4   4  17        3.77        6.90      2.34 o 
  -3   4  17        1.81        4.50      2.08 o 
  -2   4  17        0.45       -1.44      2.75 o 
  -1   4  17        0.00       -2.38      2.71 o 
  -3   5  17       31.61       31.32      3.28 o 
  -2   5  17        2.41        5.78      2.08 o 
  -4   0  18       18.43       25.70      2.68 o 
  -3   0  18        4.59        6.30      2.06 o 
  -2   0  18       72.20       67.55      4.12 o 
  -1   0  18        0.39       -2.57      2.57 o 
  -4   1  18       14.78       17.07      2.87 o 
  -3   1  18        3.37        1.85      2.91 o 
  -2   1  18        3.33       -0.68      2.15 o 
  -4   2  18       12.04       20.08      2.53 o 
  -3   2  18       29.33       38.94      3.15 o 
  -2   2  18       24.53       34.30      3.20 o 
                                                 
